# Supplementary material for: The emergence of highly resistant and hypervirulent Klebsiella pneumoniae CC14 clone in a tertiary hospital over 8 years
Source: Genome Med. 2024 Apr 18;16:58. doi: 10.1186/s13073-024-01332-5 (PMC11025284; doi:10.1186/s13073-024-01332-5)
Supplement: Supplementary file 1 — Supplementary Material 1. [file 13073_2024_1332_MOESM1_ESM.xlsx]

## Sheet: SupplementalTableS1
ENA_Run_Accession	Age	Sex	Admission_Date	Discharged_Date	LOH	Admission_Ward	Patient_Status	CharlsonComorbidityIndex	Diagnosis	Collection_Date	Body_site	Site_Detail	DST_AMK_Aminoglycosides	DST_GEN_Aminoglycosides	DST_AMC_Penicillins	DST_TZP_Penicillins	DST_AMP_Ampicillin	DST_IMI_Carbapenem	DST_MER_Carbapenem	DST_CEF_1stCephalosporin	DST_CAZ_3rdCephalosporin	DST_CRO_3rdCephalosporin	DST_FEP_4thCephalosporin	DST_CIP_Fluoroquinolone	DST_SXT_Trimethoprim	DST_NIT_Nitrofuran	DST_COL_Polymixin	DST_TGC_Tigecycline	contig_count	N50	largest_contig	total_size	ST	virulence_score	resistance_score	num_resistance_classes	num_resistance_genes	Yersiniabactin	YbST	Colibactin	CbST	Aerobactin	AbST	Salmochelin	SmST	RmpADC	RmST	rmpA2	wzi
ERR3891098	58	F	2017-11-24	2018-04-26	153	W19	Died	4	brest cancer	2018-01-13	Others	SCALP	R	R	R	R	R	R	R	R	NF	R	NF	R	R	NF	S	R	255	95563	257469	5487110	ST340	1	3	9	11	ybt 13; ICEKp2	303-1LV	-	0	-	0	-	0	-	0	-	wzi50
ERR3891091	62	F	2016-05-27	2017-07-08	407	W05	Died	3	SEPTIC SHOCK	2017-05-25	BC	BLOOD	R	R	R	R	R	R	R	R	R	R	R	R	R	NF	NF	R	372	104953	346375	5585333	ST110	0	2	9	18	-	0	-	0	-	0	-	0	-	0	-	wzi194
ERR3891023	73	F	2015-04-11	2015-05-15	34	W05	Died	NA	COMMUNITY AQUIRED PNEUMONIA	2015-04-12	UC	URINE	R	R	R	R	R	R	R	R	NF	R	NF	R	R	NF	R	R	234	104970	306698	5840011	ST14	1	2	9	14	ybt 14; ICEKp5	140-1LV	-	0	-	0	-	0	-	0	-	wzi2
ERR3891113	0.3	F	OP	OP	NF	OP	Alive	0	COMBIIOUS DISEASE VACCINATION	2018-01-28	Others	EAR	R	R	R	R	R	R	R	R	NF	R	NF	R	R	NF	NF	NF	369	114149	270713	5605839	ST643	0	0	0	0	-	0	-	0	-	0	-	0	-	0	-	wzi342
ERR3891049	31	F	2017-05-03	2017-07-06	64	W16	Alive	0	50% BURN 3RD DEGREE	2017-05-20	Others	LUNG	R	R	R	R	R	R	R	R	NF	R	NF	R	R	NF	R	S	213	121467	349750	5789249	ST2096	4	2	8	13	ybt 14; ICEKp5	140-1LV	-	0	iuc 1	1	-	0	-	0	rmpA2_8-60%	wzi64
ERR3891044	64	M	2017-03-15	2017-06-10	87	W17	Died	4	SEPTIC SHOCK	2017-07-04	Others	ABDOMEN	NF	S	R	R	R	R	R	R	NF	R	NF	R	R	NF	NF	R	179	134797	450725	5669976	ST101	4	0	5	8	ybt 9; ICEKp3	183	-	0	iuc 1	63-1LV	-	0	-	0	rmpA2_6*-47%	wzi137
ERR3891077	62	F	2016-05-27	2017-07-08	407	W05	Died	3	SEPTIC SHOCK	2017-05-25	BC	BLOOD	R	R	R	R	R	R	R	R	NF	R	NF	R	R	NF	NF	S	225	137158	252954	5311501	ST610	1	1	7	11	ybt 9; ICEKp3	209-1LV	-	0	-	0	-	0	-	0	-	wzi305
ERR3891060	73	F	2017-09-13	2017-09-13	0	OP	Alive	5	CELLULITIS OF LEG	2017-09-13	UC	URINE	R	S	R	R	R	R	R	NF	NF	R	NF	R	R	NF	R	R	218	139282	502200	5726733	ST14	1	2	9	20	ybt 14; ICEKp5	140-1LV	-	0	-	0	-	0	-	0	-	wzi2
ERR3891067	73	F	2017-09-18	2017-11-16	59	W05	Alive	5	URINERY TRACT INFECTION	2017-11-10	UC	URINE	R	R	R	R	R	R	R	NF	NF	R	NF	R	R	NF	S	S	276	140490	478008	5953110	ST14	1	2	11	23	ybt 14; ICEKp5	140-1LV	-	0	-	0	-	0	-	0	-	wzi2
ERR3891070	21	M	2017-03-29	2017-07-18	111	W10	Alive	0	MUTLIPLE TRAUMA	2017-06-09	BC	BLOOD	R	S	R	R	R	R	R	R	NF	R	NF	R	R	NF	S	NF	174	143962	377305	5708267	ST2096	4	2	7	11	ybt 14; ICEKp5 (truncated)	140-2LV	-	0	iuc 1	1	-	0	-	0	rmpA2_8-60%	wzi64
ERR3891101	76	F	NA	NA	NF	W19	Died	4	ACUTE RESP. DISTRESS SYNDROME	2017-07-24	Others	LUNG	NF	NF	NF	NF	NF	NF	NF	NF	NF	NF	NF	NF	NF	NF	NF	NF	201	143968	509125	5802760	ST2096	4	2	9	13	ybt 14; ICEKp5	140-1LV	-	0	iuc 1	1	-	0	-	0	rmpA2_8-60%	wzi64
ERR3891014	94	M	2016-10-31	2016-12-10	40	W06	Died	2	STROKE	2016-12-07	UC	URINE	S	R	R	R	R	R	R	R	NF	R	NF	R	R	NF	NF	R	190	157297	520926	5788546	ST2096	4	2	10	15	ybt 14; ICEKp5	140-1LV	-	0	iuc 1	1	-	0	-	0	rmpA2_8-60%	wzi64
ERR3891119	79	M	2017-12-19	2018-04-11	113	W05	Alive	1	ASPIRATION PNEUMONIA	2018-01-28	UC	URINE	R	R	R	R	R	R	R	R	NF	R	NF	R	R	R	NF	R	189	157299	697220	5818518	ST2096	4	2	10	16	ybt 14; ICEKp5	140-1LV	-	0	iuc 1	1	-	0	-	0	rmpA2_8-60%	wzi64
ERR3891055	49	M	2017-04-18	2017-04-23	5	W19	Alive	2	CARDIOGENIC SHOCK	2017-04-23	BC	BLOOD	NF	S	R	NF	R	R	R	NF	NF	R	NF	R	R	NF	R	R	193	146191	361438	5642834	ST15	1	2	7	8	ybt 10; ICEKp4	162	-	0	-	0	-	0	-	0	-	wzi24
ERR3891214	81	M	2017-09-10	2018-02-15	158	W10	Died	3	STROKE	2018-01-03	UC	URINE	R	R	R	NF	R	R	R	R	NF	R	R	R	R	R	R	R	177	157301	457416	5752701	ST2096	3	3	11	16	-	0	-	0	iuc 1	1	-	0	-	0	rmpA2_8-60%	wzi64
ERR3891074	59	M	2017-06-16	2017-07-03	17	W26	Alive	0	VASCULAR DISEASE	2017-06-27	UC	URINE	R	R	R	R	R	R	R	R	NF	R	NF	R	R	R	NF	R	205	157299	444711	5921588	ST14	1	3	11	15	ybt 14; ICEKp5	140-1LV	-	0	-	0	-	0	-	0	-	wzi2
ERR3891047	86	M	2018-01-27	2018-03-25	57	W10	Alive	2	UTI	2018-01-28	Others	LUNG	S	R	NF	NF	NF	S	NF	NF	NF	R	NF	R	R	NF	NF	NF	197	157441	387545	5808177	ST2096	4	2	10	16	ybt 14; ICEKp5	140-1LV	-	0	iuc 1	1	-	0	-	0	rmpA2_8-60%	wzi64
ERR3891142	79	M	2017-12-19	2018-04-11	113	W05	Alive	1	ASPIRATION PNEUMONIA	2018-01-28	Others	Others	NF	S	R	R	R	R	R	R	NF	R	NF	R	R	NF	S	NF	190	157299	502206	5738862	ST14	1	1	9	21	ybt 14; ICEKp5	140-1LV	-	0	-	0	-	0	-	0	-	wzi2
ERR3891061	79	M	2017-09-19	2018-04-10	203	W06	Alive	1	SUBDURAL HEMATOMA	2017-11-11	UC	URINE	S	R	NF	R	NF	S	S	NF	R	NF	R	S	R	NF	NF	NF	185	157441	697119	5817124	ST2096	4	2	10	16	ybt 14; ICEKp5	140-1LV	-	0	iuc 1	1	-	0	-	0	rmpA2_8-60%	wzi64
ERR3891068	92	M	2017-05-18	2017-08-28	102	W10	Died	0	PNEUMONIA	2017-07-15	UC	URINE	R	R	R	R	R	R	R	R	NF	R	NF	R	R	NF	S	S	153	157546	697220	5730772	ST2096	4	2	7	11	ybt 14; ICEKp5	140-1LV	-	0	iuc 1	1	-	0	-	0	rmpA2_8-60%	wzi64
ERR3891078	75	F	2017-08-09	2019-08-10	731	W03	Died	1	STROKE	2017-09-08	Others	LUNG	R	R	R	R	R	R	R	R	R	R	R	R	R	R	NF	R	150	159609	537514	5730510	ST2096	4	2	9	15	ybt 14; ICEKp5	140-1LV	-	0	iuc 1	1	-	0	-	0	rmpA2_8-60%	wzi64
ERR3891008	78	M	2016-11-15	2017-02-11	88	W19	Died	0	Multiple Organ Failure	2016-12-30	Others	LUNG	NF	S	R	NF	R	NF	NF	NF	NF	S	NF	S	S	NF	NF	NF	169	161810	520932	5813458	ST2096	4	2	10	15	ybt 14; ICEKp5	140-1LV	-	0	iuc 1	1	-	0	-	0	rmpA2_8-60%	wzi64
ERR11752388	74	M	2022-02-02	2022-04-16	73	W19	Alive	3	Liver Cirrhosis	2022-03-02	Others	MB	R	R	R	R	R	R	R	R	R	R	R	R	R	R	NF	S	195	158014	392164	5859184	ST11	4	2	10	17	ybt 9; ICEKp3	503	-	0	iuc 1	63	-	0	rmp 1; KpVP-1	147	rmpA2_6*-47%	wzi209
ERR11752349	90	M	2022-03-29	2022-04-22	24	W19	Died	2	Lung Cancer	2022-04-18	BC	BLOOD	R	R	R	R	R	R	R	R	R	R	R	R	R	NF	NF	S	197	158014	392164	5857815	ST11	4	2	9	16	ybt 9; ICEKp3	503	-	0	iuc 1	63	-	0	rmp 1; KpVP-1	147	rmpA2_6*-47%	wzi209
ERR3891117	64	M	2017-03-15	2017-06-10	87	W17	Died	4	SEPTIC SHOCK	2017-07-06	Others	ABDOMEN	R	R	R	R	R	R	R	R	NF	R	NF	R	R	R	NF	NF	181	158225	456276	5861185	ST101	4	2	7	12	ybt 9; ICEKp3	183	-	0	iuc 1	63-1LV	-	0	-	0	rmpA2_6*-47%	wzi137
ERR3891053	30	M	OP	OP	NF	OP	Alive	2	LYMPHOMA	2017-08-30	UC	URINE	R	S	R	R	R	R	R	R	NF	R	NF	R	R	NF	S	NF	173	161810	697221	5738974	ST2096	4	2	9	15	ybt 14; ICEKp5	140-1LV	-	0	iuc 1	1	-	0	-	0	rmpA2_8-60%	wzi64
ERR3891042	75	F	2017-08-09	2019-08-10	731	W03	Died	1	STROKE	2017-08-20	Others	LUNG	R	R	R	R	R	R	R	R	NF	R	NF	R	R	R	R	S	147	162920	676361	5730858	ST2096	4	2	9	15	ybt 14; ICEKp5	140-1LV	-	0	iuc 1	1	-	0	-	0	rmpA2_8-60%	wzi64
ERR3891018	10	M	2015-01-08	2015-04-15	97	W06	Alive	0	50% BURN 3RD DEGREE	2015-02-15	Others	RT TRUNK	R	R	R	R	NF	NF	R	R	NF	R	S	R	R	R	R	R	213	161810	502198	5884627	ST14	1	2	9	20	ybt 14; ICEKp5	140-1LV	-	0	-	0	-	0	-	0	-	wzi2
ERR11752351	83	F	2022-09-06	2022-10-16	40	W05	Alive	6	Abdomenial distension	2022-09-05	BC	BLOOD	NF	NF	S	S	R	NF	S	NF	NF	NF	NF	S	NF	NF	NF	NF	314	161810	379632	5904225	ST1691	0	0	0	0	-	0	-	0	-	0	-	0	-	0	-	-
ERR3891046	20	M	2017-11-21	2018-02-01	72	W19	Alive	2	OSTEOSARCOMA	2017-12-21	UC	URINE	NF	S	NF	R	NF	R	R	NF	R	NF	R	R	R	NF	S	R	153	162920	769886	5665561	ST2096	3	2	9	15	-	0	-	0	iuc 1	1	-	0	-	0	rmpA2_8-60%	wzi64
ERR3891181	70	M	2014-12-01	2015-04-03	123	W06	Alive	NA	POLYTRAUMA	2015-01-29	Others	LUNG	R	R	R	R	R	R	R	R	NF	R	NF	R	R	R	NF	R	136	161810	851048	5746339	ST14	1	0	6	11	ybt 14; ICEKp5	140-1LV	-	0	-	0	-	0	-	0	-	wzi2
ERR3891058	56	M	2017-02-23	2017-06-01	98	W14	Alive	0	NECROTIZING PANCREATITIS	2017-04-09	Others	ABDOMEN	S	R	NF	R	NF	R	R	NF	R	NF	R	R	S	NF	R	R	145	162920	697220	5767145	ST2096	4	2	7	11	ybt 14; ICEKp5	140-1LV	-	0	iuc 1	1	-	0	-	0	rmpA2_8-60%	wzi64
ERR3891090	41	F	NF	NF	NF	W05	Alive	1	Hypoxic Ischemic encephalopathy	2016-12-28	Others	Others	R	R	R	R	R	R	R	R	NF	R	NF	R	R	R	R	R	146	162920	697220	5731141	ST2096	4	2	7	11	ybt 14; ICEKp5	140-1LV	-	0	iuc 1	1	-	0	-	0	rmpA2_8-60%	wzi64
ERR3891105	78	M	2017-12-22	2018-03-07	75	W05	Alive	0	GENERAL INFECTION	2018-01-25	Others	Others	I	I	R	NF	R	R	R	R	NF	R	NF	R	NF	NF	R	NF	156	162920	769886	5729762	ST2096	4	2	9	15	ybt 14; ICEKp5	140-1LV	-	0	iuc 1	1	-	0	-	0	rmpA2_8-60%	wzi64
ERR3891207	10	M	2015-01-08	2015-04-15	97	W06	Alive	0	50% BURN 3RD DEGREE	2015-01-11	Others	RT TRUNK	R	R	R	R	NF	NF	R	R	R	R	R	R	R	R	R	R	154	169175	520947	5726185	ST2096	4	2	9	15	ybt 14; ICEKp5	140-1LV	-	0	iuc 1	1	-	0	-	0	rmpA2_8-60%	wzi64
ERR3891108	56	M	2017-03-16	2017-05-14	59	W19	Died	2	LYMPHOMA	2017-04-23	Others	Others	R	R	R	R	R	R	R	R	NF	R	NF	R	R	NF	R	R	136	174466	595423	5719520	ST2096	4	2	7	11	ybt 14; ICEKp5	140-1LV	-	0	iuc 1	1	-	0	-	0	rmpA2_8-60%	wzi64
ERR3891026	1.1	M	2017-02-09	2017-02-19	10	W88	Died	0	BACTERIAL SEPSIS	2017-02-15	BC	BLOOD	S	R	R	R	R	NF	S	R	NF	R	NF	R	R	R	NF	NF	160	165688	502199	5750602	ST14	1	2	9	16	ybt 14; ICEKp5	140-1LV	-	0	-	0	-	0	-	0	-	wzi2
ERR3891057	63	M	2016-12-14	2017-02-04	52	W19	Died	7	SEPSIS, UNSPECIFIED	2017-01-02	UC	URINE	NF	S	S	NF	R	NF	NF	NF	NF	S	NF	S	S	S	NF	NF	167	165692	769868	5691657	ST14	1	2	8	13	ybt 14; ICEKp5	140-1LV	-	0	-	0	-	0	-	0	-	wzi2
ERR3891209	10	M	2015-01-08	2015-04-15	97	W06	Alive	0	50% BURN 3RD DEGREE	2015-02-01	UC	URINE	R	R	R	R	NF	NF	R	R	NF	R	S	R	R	R	R	R	220	169089	483964	5818507	ST14	1	2	10	24	ybt 14; ICEKp5	140-1LV	-	0	-	0	-	0	-	0	-	wzi2
ERR3891007	80	M	2017-02-19	2017-02-22	3	W17	Alive	2	URINATION DISORDER	2017-02-22	UC	URINE	R	S	R	R	R	R	R	R	NF	R	NF	R	R	R	S	R	166	175853	521153	5813940	ST2096	4	1	9	14	ybt 14; ICEKp5	140-1LV	-	0	iuc 1	1	-	0	-	0	rmpA2_8-60%	wzi64
ERR3891083	21	F	2017-07-05	2017-07-13	8	W05	Alive	0	ACUTE INTERMITTENT PORPHYRIA	2017-07-10	UC	URINE	R	R	NF	NF	NF	S	NF	NF	NF	R	NF	R	R	NF	NF	NF	175	170244	564257	5861725	ST11	1	2	8	12	ybt 8; ICEKp9	554-3LV	-	0	-	0	-	0	-	0	-	wzi14
ERR3891139	73	M	2016-12-14	2017-01-22	39	W06	Alive	1	LIVER CIRRHOSIS	2017-01-16	BC	BLOOD	NF	S	R	R	R	R	R	NF	NF	R	NF	R	R	NF	S	R	182	178321	697119	5824478	ST2096	4	2	10	16	ybt 14; ICEKp5	140-2LV	-	0	iuc 1	1	-	0	-	0	rmpA2_8-60%	wzi64
ERR3891076	76	M	2017-12-25	2018-02-08	45	W19	Alive	2	MYELODYSPLASTIC SYNDROME	2018-01-24	Others	LUNG	R	R	R	R	R	R	R	R	NF	R	NF	R	R	NF	S	S	168	178758	770475	5618380	ST2096	4	1	9	15	ybt 14; ICEKp5	140-1LV	-	0	iuc 1	1	-	0	-	0	rmpA2_8-60%	wzi64
ERR3891035	63	M	2016-12-14	2017-04-02	109	W19	Died	7	SEPSIS, UNSPECIFIED	2017-01-26	Others	LUNG	NF	S	S	NF	R	NF	NF	NF	NF	S	NF	S	NF	NF	NF	NF	178	175853	443682	5714391	ST14	1	2	8	13	ybt 14; ICEKp5	140-1LV	-	0	-	0	-	0	-	0	-	wzi2
ERR3891112	92	F	2017-09-05	2017-09-05	0	ER	Alive	2	HEADACHE	2017-09-05	UC	URINE	R	R	R	R	R	R	R	R	NF	R	NF	R	S	R	NF	S	159	178758	446951	5725341	ST2096	4	2	9	15	ybt 14; ICEKp5	140-1LV	-	0	iuc 1	1	-	0	-	0	rmpA2_8-60%	wzi64
ERR11752339	80	F	2022-07-23	2022-08-14	22	W26	Alive	5	Heart Failure	2022-08-11	Others	MB	R	S	R	R	R	R	R	R	R	R	R	R	R	R	NF	S	174	178752	502187	5758526	ST14	1	2	8	13	ybt 14; ICEKp5	140-2LV	-	0	-	0	-	0	-	0	-	wzi2
ERR3891051	21	M	2017-03-29	2017-07-18	111	W10	Alive	0	MUTLIPLE TRAUMA	2017-04-26	Others	Others	R	R	R	R	R	R	R	R	NF	R	NF	R	R	NF	R	S	131	185033	717220	5719037	ST2096	4	2	7	11	ybt 14; ICEKp5	140-1LV	-	0	iuc 1	1	-	0	-	0	rmpA2_8-60%	wzi64
ERR3891104	60	M	2018-01-22	2018-01-22	0	ER	Alive	1	URINERY TRACT INFECTION	2018-01-22	UC	URINE	NF	S	S	NF	R	NF	NF	NF	NF	S	NF	S	S	R	NF	NF	135	186228	697119	5731576	ST2096	4	2	7	11	ybt 14; ICEKp5	140-1LV	-	0	iuc 1	1	-	0	-	0	rmpA2_8-60%	wzi64
ERR11752359	56	M	2022-01-24	2022-02-04	11	W06	Alive	2	DM	2022-01-24	BC	BLOOD	R	S	R	R	R	R	S	R	R	R	R	R	R	R	NF	NF	195	180858	409599	5734545	ST11	4	2	9	11	ybt 9; ICEKp3	503	-	0	iuc 1	63	-	0	rmp 1; KpVP-1	147	rmpA2_6*-47%	wzi209
ERR11752387	27	M	2020-12-27	2021-02-02	37	W19	Died	0	Head Trauma	2020-12-30	BC	BLOOD	R	R	R	R	R	R	R	R	R	R	R	R	R	R	NF	I	209	181595	392164	5861413	ST11	4	3	11	17	ybt 9; ICEKp3	503	-	0	iuc 1	63	-	0	rmp 1; KpVP-1	147	rmpA2_6*-47%	wzi209
ERR11752326	78	F	2021-08-25	2022-02-24	183	W19	Alive	3	Acalculous Cholecystits	2022-06-11	BC	BLOOD	R	R	R	R	R	R	R	R	R	R	R	R	R	R	NF	I	212	181595	392164	5854471	ST11	4	2	9	16	ybt 9; ICEKp3	503	-	0	iuc 1	63	-	0	rmp 1; KpVP-1	147	rmpA2_6*-47%	wzi209
ERR11752331	74	M	2022-01-22	2022-05-29	127	W19	Died	6	Septic Shock	2022-05-28	BC	BLOOD	R	R	R	R	R	R	R	R	R	R	R	R	S	R	NF	S	177	181597	409599	5763094	ST11	4	3	9	12	ybt 9; ICEKp3	503	-	0	iuc 1	63	-	0	rmp 1; KpVP-1	147	rmpA2_6*-47%	wzi209
ERR3891211	70	M	NF	NF	NF	W19	Died	1	Multiorgan Dysfunction Syndrome	2018-01-13	Others	BUTTOCK	R	R	R	NF	NF	NF	R	S	NF	R	R	R	R	R	R	R	129	183606	574815	5511377	ST14	1	0	6	5	ybt 14; ICEKp5	140-1LV	-	0	-	0	-	0	-	0	-	wzi2
ERR3891059	63	F	2017-11-07	2017-11-16	9	W05	Alive	5	SEPSIS	2017-11-07	Others	ANKLE L	R	R	R	R	R	R	R	R	NF	R	R	R	R	R	NF	R	145	183936	483563	5478197	ST14	1	0	4	4	ybt 14; ICEKp5	140-1LV	-	0	-	0	-	0	-	0	-	wzi2
ERR3891118	65	M	2018-01-17	2018-02-09	23	W19	Died	0	SEPTIC SHOCK	2018-01-28	Others	CATH	R	R	NF	R	NF	NF	NF	NF	NF	NF	R	R	NF	NF	R	NF	194	186778	475850	5819589	ST2096	4	2	9	15	ybt 14; ICEKp5	140-1LV	-	0	iuc 1	1	-	0	-	0	rmpA2_8-60%	wzi64
ERR3891063	81	M	2017-03-26	2017-07-25	121	W19	Died	1	ABNORMAL LIVER FUNCTION	2017-07-08	Others	C LINE	R	R	R	R	R	R	R	R	NF	R	NF	R	R	R	S	R	143	186008	769646	5632586	ST14	1	2	8	13	ybt 14; ICEKp5	140-1LV	-	0	-	0	-	0	-	0	-	wzi2
ERR3891080	81	M	2017-02-28	2017-08-13	166	W19	Died	1	PLUMONARY TB	2017-06-25	Others	BACK	NF	R	NF	NF	NF	R	R	NF	NF	R	NF	R	S	NF	S	S	180	186008	483744	5622380	ST14	0	3	8	10	-	0	-	0	-	0	-	0	-	0	-	wzi2
ERR3891127	54	F	2018-02-24	2018-03-17	21	W19	Died	2	IDIOPATHIC PULMONARY FIBROSIS	2018-03-07	BC	BLOOD	R	R	R	R	R	R	R	R	NF	R	NF	R	R	R	NF	R	137	189010	850994	5732755	ST2096	4	2	9	15	ybt 14; ICEKp5	140-1LV	-	0	iuc 1	1	-	0	-	0	rmpA2_8-60%	wzi64
ERR3891115	56	M	2017-03-16	2017-05-14	59	W19	Died	2	LYMPHOMA	2017-04-25	Others	Others	R	R	R	R	R	R	R	R	NF	R	NF	R	R	NF	R	R	136	194484	717220	5719255	ST2096	4	2	7	11	ybt 14; ICEKp5	140-1LV	-	0	iuc 1	1	-	0	-	0	rmpA2_8-60%	wzi64
ERR3891116	76	M	2017-05-15	2017-07-27	73	W05	Alive	2	FRACTURE OF FEMUR	2017-05-06	Others	THIGH R	R	R	R	R	R	R	R	NF	NF	R	NF	R	R	R	S	S	151	198830	697220	5723931	ST2096	4	2	8	14	ybt 14; ICEKp5	140-1LV	-	0	iuc 1	1	-	0	-	0	rmpA2_8-60%	wzi64
ERR3891225	10	M	2015-01-08	2015-04-15	97	W06	Alive	0	50% BURN 3RD DEGREE	2015-01-26	Others	RT TRUNK	R	R	R	R	NF	NF	R	R	R	R	R	R	R	R	R	R	132	190439	574815	5508135	ST14	1	0	6	5	ybt 14; ICEKp5	140-1LV	-	0	-	0	-	0	-	0	-	wzi2
ERR11752391	72	M	2022-05-05	2022-06-23	49	W22	Died	2	Pancrease Cancer	2022-05-20	BC	BLOOD	NF	S	S	R	R	NF	NF	R	NF	S	NF	NF	NF	NF	NF	NF	116	190704	922645	5323810	ST34	0	0	0	0	-	0	-	0	-	0	-	0	-	0	-	wzi99
ERR11752311	72	M	2022-01-25	2022-06-05	131	W19	Died	4	pneumonia covid19	2022-05-23	BC	BLOOD	R	R	R	R	R	R	R	R	R	R	R	R	S	R	NF	S	171	192015	409599	5808711	ST11	4	2	7	7	ybt 9; ICEKp3	503	-	0	iuc 1	63	-	0	rmp 1; KpVP-1	147	rmpA2_6*-47%	wzi209
ERR11752378	56	M	2022-01-24	2022-02-04	11	W06	Alive	2	DM	2022-01-27	BC	BLOOD	S	S	R	R	R	R	R	R	R	R	R	R	S	R	NF	S	164	192015	392161	5662355	ST11	4	2	8	10	ybt 9; ICEKp3	503	-	0	iuc 1	63	-	0	rmp 1; KpVP-1	147	rmpA2_6*-47%	wzi209
ERR11752312	84	M	2021-07-19	2021-10-19	92	W06	Alive	2	Bacteremia	2021-08-26	Others	MB	NF	S	R	R	R	R	R	R	R	R	R	R	R	R	NF	S	166	192015	392161	5794815	ST11	4	2	8	12	ybt 9; ICEKp3	503	-	0	iuc 1	63	-	0	rmp 1; KpVP-1	147	rmpA2_6*-47%	wzi209
ERR11752397	1	F	2022-02-06	2022-09-22	228	W11	Alive	2	AML	2022-02-10	BC	BLOOD	NF	NF	S	NF	NF	S	S	NF	NF	NF	NF	NF	S	NF	NF	NF	260	193118	392568	5531668	ST313	0	0	0	0	-	0	-	0	-	0	-	0	-	0	-	-
ERR3891229	10	M	2015-01-08	2015-04-15	97	W06	Alive	0	50% BURN 3RD DEGREE	2015-01-27	Others	RT TRUNK	R	R	R	R	NF	NF	R	R	R	R	R	R	R	R	R	R	105	193886	353719	5284898	ST14	1	0	5	4	ybt 14; ICEKp5	140-1LV	-	0	-	0	-	0	-	0	-	wzi2
ERR3891043	73	F	2017-03-01	2017-05-11	71	W05	Alive	3	INFRACTION OF CEREBRAL ARTERY	2017-04-25	Others	BACK	R	R	R	R	R	R	R	R	NF	R	NF	R	R	R	S	R	156	199789	769885	5665017	ST2096	3	2	9	15	-	0	-	0	iuc 1	1-1LV	-	0	-	0	rmpA2_8-60%	wzi64
ERR3891093	58	M	2017-05-06	2017-11-19	197	W17	Alive	0	HEAD TRAUMA	2017-07-20	Others	LUNG	R	R	NF	NF	NF	S	S	NF	NF	R	NF	R	S	R	NF	NF	151	199789	769887	5709397	ST2096	4	2	9	15	ybt 14; ICEKp5	140-1LV	-	0	iuc 1	1	-	0	-	0	rmpA2_8-60%	wzi64
ERR3891041	26	M	2017-05-31	2017-09-07	99	W05	Alive	1	ROADWAY Accident	2017-06-20	Others	LUNG	R	R	R	R	R	R	R	R	NF	R	NF	R	R	NF	S	S	146	199908	769886	5730578	ST2096	4	2	9	15	ybt 14; ICEKp5	140-1LV	-	0	iuc 1	1	-	0	-	0	rmpA2_8-60%	wzi64
ERR3891069	74	M	2018-01-18	2018-02-02	15	W19	Died	0	SEPTIC SHOCK	2018-02-01	Others	BUTTOCK	R	R	R	R	R	R	R	R	NF	R	NF	R	R	R	NF	S	137	199908	769872	5673491	ST2096	4	0	7	10	ybt 14; ICEKp5	140-1LV	-	0	iuc 1	1	-	0	-	0	rmpA2_8-60%	wzi64
ERR3891100	62	F	2017-05-07	2017-06-11	35	W19	Died	1	ASCENDING CHOLANGITIS	2017-05-18	BC	BLOOD	R	R	R	R	R	R	R	R	NF	R	NF	R	R	R	S	S	145	199908	769886	5730842	ST2096	4	2	9	15	ybt 14; ICEKp5	140-1LV	-	0	iuc 1	1	-	0	-	0	rmpA2_8-60%	wzi64
ERR3891079	92	M	2017-05-18	2017-08-28	102	W10	Died	0	PNEUMONIA	2017-07-21	Others	LUNG	R	R	R	R	R	R	R	R	NF	R	NF	R	R	R	S	R	127	199933	717315	5684586	ST2096	4	2	7	11	ybt 14; ICEKp5	140-1LV	-	0	iuc 1	1	-	0	-	0	rmpA2_8-60%	wzi64
ERR3891094	92	M	2017-05-18	2017-08-28	102	W10	Died	0	PNEUMONIA	2017-07-21	Others	LUNG	R	R	R	R	R	R	R	R	NF	R	NF	R	R	NF	R	S	128	199933	697214	5732522	ST2096	4	2	7	11	ybt 14; ICEKp5	140-1LV	-	0	iuc 1	1	-	0	-	0	rmpA2_8-60%	wzi64
ERR11752320	68	F	2022-08-01	2022-09-12	42	W19	Alive	2	Breast Cancer	2022-09-08	BC	BLOOD	R	S	R	R	R	R	R	R	R	R	R	R	R	R	NF	R	112	200076	598204	5591008	ST2096	3	3	10	15	-	0	-	0	iuc 1	1	-	0	-	0	rmpA2_8-60%	wzi64
ERR3891054	56	M	2017-03-16	2017-05-14	59	W19	Died	2	LYMPHOMA	2017-04-16	UC	URINE	NF	NF	NF	NF	NF	NF	NF	NF	NF	NF	NF	NF	NF	NF	NF	NF	138	200080	717214	5715641	ST2096	4	2	7	11	ybt 14; ICEKp5	140-1LV	-	0	iuc 1	1	-	0	-	0	rmpA2_8-60%	wzi64
ERR3891088	58	M	2017-05-06	2017-11-19	197	W17	Alive	0	HEAD TRUMA	2017-07-23	Others	LUNG	R	S	R	R	NF	R	R	R	NF	R	NF	R	R	R	S	R	133	200080	769886	5731566	ST2096	4	2	9	15	ybt 14; ICEKp5	140-1LV	-	0	iuc 1	1	-	0	-	0	rmpA2_8-60%	wzi64
ERR3891021	81	M	2017-02-05	2017-02-22	17	W19	Alive	2	HYPONATREMIA	2017-02-09	UC	URINE	NF	NF	NF	R	NF	NF	NF	NF	NF	NF	NF	NF	R	R	NF	S	187	200009	851046	5872796	ST14	1	2	9	19	ybt 14; ICEKp5	140-1LV	-	0	-	0	-	0	-	0	-	wzi2
ERR3891052	81	M	2017-02-28	2017-08-13	166	W19	Died	1	PLUMONARY TB	2017-07-20	Others	BACK	S	R	NF	NF	NF	S	S	NF	NF	R	NF	R	R	NF	NF	NF	151	200074	769869	5552249	ST14	0	2	8	11	-	0	-	0	-	0	-	0	-	0	-	wzi2
ERR3891144	50	F	2015-03-18	2015-04-20	33	W16	Alive	4	GENERAL INFECTION	2015-03-22	UC	URINE	R	R	R	R	R	R	R	R	NF	R	NF	R	R	NF	NF	R	185	200074	626484	5750689	ST14	1	2	9	19	ybt 14; ICEKp5	140-1LV	-	0	-	0	-	0	-	0	-	wzi2
ERR3891176	39	F	2015-01-08	2015-12-12	338	W24	Alive	3	HCAP	2015-01-09	UC	URINE	R	R	R	R	R	R	R	R	NF	R	NF	R	R	NF	NF	R	175	200074	851046	5827151	ST14	1	2	10	23	ybt 14; ICEKp5	140-1LV	-	0	-	0	-	0	-	0	-	wzi2
ERR3891200	80	M	2017-01-13	2017-03-06	52	W19	Died	3	SEPTIC SHOCK	2017-01-14	BC	BLOOD	R	S	R	R	R	R	R	R	R	R	NF	R	R	NF	NF	R	154	200074	851047	5624619	ST14	1	2	10	19	ybt 14; ICEKp5	140-1LV	-	0	-	0	-	0	-	0	-	wzi2
ERR3891231	57	M	2017-03-16	2017-05-14	59	W19	Died	2	LYMPHOMA	NF	NF	NF	R	R	R	R	NF	NF	R	R	R	R	R	R	R	R	R	R	148	200080	520947	5728932	ST2096	4	2	7	11	ybt 14; ICEKp5	140-1LV	-	0	iuc 1	1	-	0	-	0	rmpA2_8-60%	wzi64
ERR11752383	76	M	2020-12-13	2021-02-06	55	W19	Died	0	Enterocolitis	2021-01-10	BC	BLOOD	R	R	R	R	R	I	R	R	R	R	R	R	R	R	NF	I	127	200080	509125	5763914	ST2096	4	3	10	15	ybt 14; ICEKp5	140-1LV	-	0	iuc 1	1	-	0	-	0	rmpA2_8-60%	wzi64
ERR3891062	14	F	2018-01-18	2018-02-11	24	W05	Alive	1	INFECTIOUUS MONONUCLEOSIS	2018-01-31	UC	URINE	NF	NF	NF	NF	R	NF	NF	NF	NF	R	NF	R	R	NF	NF	NF	135	200191	697229	5742195	ST2096	4	2	9	15	ybt 14; ICEKp5	140-1LV	-	0	iuc 1	1	-	0	-	0	rmpA2_8-60%	wzi64
ERR3891048	62	F	2017-05-07	2017-06-11	35	W19	Died	1	ASCENDING CHOLANGITIS	2017-09-06	BC	BLOOD	R	R	R	R	R	R	R	R	NF	R	NF	R	S	R	S	S	136	200196	769885	5731684	ST2096	4	2	9	15	ybt 14; ICEKp5	140-1LV	-	0	iuc 1	1	-	0	-	0	rmpA2_8-60%	wzi64
ERR3891103	63	F	2017-04-19	2017-04-30	11	W24	Died	2	UNCLASSFIED UTERINE CANCER	2017-04-24	UC	URINE	NF	S	S	NF	R	NF	NF	NF	NF	S	NF	S	S	S	NF	NF	168	200196	535537	5727893	ST2096	4	2	10	16	ybt 14; ICEKp5	140-1LV	-	0	iuc 1	1	-	0	-	0	rmpA2_8-60%	wzi64
ERR3891187	71	F	2015-02-05	2015-03-17	40	W05	Alive	NA	DM, HTN	2015-02-06	Others	LUNG	R	R	R	R	R	R	R	R	NF	R	NF	R	R	NF	R	R	171	200184	851046	5820902	ST14	1	2	10	23	ybt 14; ICEKp5	140-1LV	-	0	-	0	-	0	-	0	-	wzi2
ERR3891086	79	M	2017-04-07	2017-05-10	33	W10	Died	3	ASPIRATION PNEUMONIA	2017-04-18	Others	LUNG	S	R	R	R	R	R	R	R	NF	R	NF	R	R	NF	S	NF	128	200190	518901	5608707	ST14	4	2	7	11	ybt 14; ICEKp5	140-1LV	-	0	iuc 1	1	-	0	-	0	rmpA2_8*-60%	wzi2
ERR3891111	78	M	2017-12-22	2018-03-07	75	W05	Alive	0	GENERAL INFECTION	2018-01-24	UC	URINE	R	R	R	R	R	R	R	NF	NF	R	NF	R	R	NF	R	S	142	200196	769886	5720727	ST2096	4	2	7	12	ybt 14; ICEKp5	140-1LV	-	0	iuc 1	1	-	0	-	0	rmpA2_8-60%	wzi64
ERR3891087	64	M	2017-05-14	2017-07-02	49	W19	Died	0	SEPTIC SHOCK	2017-06-30	Others	LUNG	R	S	R	R	R	R	R	R	NF	R	NF	R	R	R	NF	R	168	200244	717220	5647112	ST2096	4	1	9	14	ybt 14; ICEKp5	140-1LV	-	0	iuc 1	1	-	0	-	0	rmpA2_8-60%	wzi64
ERR11752317	86	F	2022-08-04	2022-10-16	73	W27	Alive	0	Hypothyriodism	2022-09-04	BC	BLOOD	R	S	R	R	R	S	S	R	R	R	R	R	R	R	NF	R	116	200390	598204	5626622	ST2096	3	1	9	14	-	0	-	0	iuc 1	1	-	0	-	0	rmpA2_8-60%	wzi64
ERR3891221	72	F	NF	NF	NF	W05	Alive	0	URINERY TRACT INFECTION	2017-07-10	UC	URINE	R	R	R	NF	NF	NF	R	S	R	R	R	NF	R	R	R	R	172	210302	393387	5823935	ST2096	4	2	10	16	ybt 14; ICEKp5	140-1LV	-	0	iuc 1	1	-	0	-	0	rmpA2_8-60%	wzi64
ERR3891109	58	M	2017-05-06	2017-11-19	197	W17	Alive	0	HEAD TRUMA	2017-07-23	Others	LUNG	R	S	R	R	R	R	R	R	NF	R	NF	R	R	NF	NF	NF	127	210438	769887	5711629	ST2096	4	2	9	15	ybt 14; ICEKp5	140-1LV	-	0	iuc 1	1	-	0	-	0	rmpA2_8-60%	wzi64
ERR3891218	76	F	NF	NF	NF	W19	Died	4	ACUTE RESP. DISTRESS SYNDROME	2017-07-24	Others	LUNG	R	R	R	R	NF	NF	R	R	NF	R	R	R	R	R	R	R	139	219287	717220	5648785	ST2096	4	1	9	14	ybt 14; ICEKp5	140-1LV	-	0	iuc 1	1	-	0	-	0	rmpA2_8-60%	wzi64
ERR3891122	33	M	2018-01-30	2018-03-13	42	W26	Died	2	cardiomyopathy + septic shock	2018-02-13	BC	BLOOD	R	R	R	R	R	R	R	R	NF	R	NF	R	R	NF	NF	R	139	228068	613358	5741280	ST2096	4	2	9	15	ybt 14; ICEKp5	140-1LV	-	0	iuc 1	1	-	0	-	0	rmpA2_8-60%	wzi64
ERR11752373	47	M	2021-07-17	2021-07-31	14	W19	Died	1	Hepatitis B	2021-07-29	Others	MB	S	R	R	R	R	R	R	R	R	R	R	R	NF	NF	NF	S	126	203676	392159	5480707	ST11	1	2	4	3	ybt 9; ICEKp3	503	-	0	-	0	-	0	-	0	-	wzi209
ERR3891189	29	M	2015-02-27	2015-09-03	188	W10	Died	NA	FRACTURE DISLUCATON C5-C6	2015-03-15	Others	LUNG	R	R	R	R	R	R	R	R	NF	R	NF	R	R	NF	NF	R	125	206257	851048	5570129	ST14	1	1	9	16	ybt 14; ICEKp5	140-1LV	-	0	-	0	-	0	-	0	-	wzi2
ERR3891136	51	F	2015-03-18	2015-04-20	33	W16	Alive	4	ABDOMINAL COLLECTION	2015-04-16	Others	FLUID FROM THE DRAIN	R	R	R	R	R	R	R	R	NF	R	NF	R	R	R	R	S	193	206259	851047	5786572	ST14	1	2	9	22	ybt 14; ICEKp5	140-1LV	-	0	-	0	-	0	-	0	-	wzi2
ERR3891163	79	F	NF	NF	NF	NF	NF	NA	GENERAL INFECTION	2015-01-14	UC	URINE	R	R	R	R	R	R	R	R	R	R	R	R	R	R	NF	R	161	206259	598188	5796492	ST14	1	1	9	21	ybt 14; ICEKp5	140-1LV	-	0	-	0	-	0	-	0	-	wzi2
ERR3891025	74	F	2015-04-11	2015-05-15	34	W05	Died	NA	COMMUNITY AQUIRED PNEUMONIA	2015-04-19	Others	LT LOWER LIMB	R	R	R	R	R	R	R	R	NF	R	NF	R	R	R	NF	R	164	206262	851046	5871593	ST14	1	2	9	16	ybt 14; ICEKp5	140-1LV	-	0	-	0	-	0	-	0	-	wzi2
ERR3891138	81	M	2014-12-24	2015-03-08	74	W19	Died	NA	KNEE PAIN AND SWELLING	2015-03-07	BC	BLOOD	R	R	R	R	R	R	R	R	NF	R	NF	R	R	NF	S	NF	181	206471	584697	5674860	ST15	1	2	8	8	ybt 10; ICEKp4	162	-	0	-	0	-	0	-	0	-	wzi24
ERR11752343	81	F	2022-09-12	2022-09-15	3	W05	Alive	4	Cholangitis	2022-05-30	BC	BLOOD	NF	NF	S	NF	R	NF	NF	S	NF	S	NF	NF	NF	NF	NF	NF	118	207294	657990	5230681	ST76	1	0	0	0	ybt 9; ICEKp3	179-2LV	-	0	-	0	-	0	-	0	-	wzi102
ERR11752401	78	F	2022-04-07	2022-04-13	6	W05	Alive	4	Bacteremia	2022-04-04	BC	BLOOD	NF	S	S	S	NF	NF	NF	S	NF	NF	NF	S	S	NF	NF	NF	242	207632	964160	5910398	ST464	0	0	0	0	-	0	-	0	-	0	-	0	-	0	-	wzi93
ERR3891081	81	M	2017-07-26	2017-08-22	27	W05	Alive	2	PNEUMONIA	2017-07-31	UC	URINE	R	R	R	R	R	R	R	R	NF	R	NF	R	R	R	S	NF	174	209608	408237	5525314	ST11	1	2	4	5	ybt 9; ICEKp3	183-2LV	-	0	-	0	-	0	-	0	-	wzi50
ERR3891228	81	M	NF	NF	NF	W19	Died	1	ABNORMAL LIVER FUNCTION	NF	NF	NF	NF	NF	NF	NF	NF	NF	NF	NF	NF	NF	NF	NF	NF	NF	NF	NF	142	231262	520947	5728954	ST2096	4	2	7	11	ybt 14; ICEKp5	140-1LV	-	0	iuc 1	1	-	0	-	0	rmpA2_8-60%	wzi64
ERR3891102	76	M	2017-05-15	2017-07-27	73	W05	Alive	2	FRACTURE OF FEMUR	2017-05-06	Others	THIGH R	R	R	R	R	R	R	R	R	R	R	R	R	R	NF	NF	R	153	231378	697119	5724756	ST2096	4	2	8	14	ybt 14; ICEKp5	140-1LV	-	0	iuc 1	1	-	0	-	0	rmpA2_8-60%	wzi64
ERR3891045	21	F	2017-06-08	2017-06-18	10	W05	Alive	0	ACUTE INTERMITTENT PORPHYRIA	2017-06-17	UC	URINE	S	R	S	NF	R	NF	NF	NF	NF	S	NF	S	NF	R	NF	NF	184	211407	564257	5859197	ST11	1	2	8	12	ybt 8; ICEKp9	554-3LV	-	0	-	0	-	0	-	0	-	wzi14
ERR3891092	66	M	2017-11-09	2017-11-30	21	W22	Died	6	GENERAL INFECTION	2017-11-26	Others	C LINE	R	R	R	R	R	R	R	R	NF	R	NF	R	R	NF	R	R	213	213403	470022	5699733	ST101	1	3	9	10	ybt 9; ICEKp3	183	-	0	-	0	-	0	-	0	-	wzi137
ERR3891224	18	M	2017-07-20	2017-09-18	60	w10	Alive	0	HEAD TRAUMA	2017-07-30	Others	LUNG	R	R	R	R	NF	NF	R	S	NF	R	R	R	R	R	R	R	202	214503	382652	5749771	ST307	0	2	8	12	-	0	-	0	-	0	-	0	-	0	-	wzi173
ERR3891040	86	F	2017-07-24	2017-08-09	16	W05	Alive	2	STROKE	2017-07-24	Others	LUNG	R	R	R	R	R	R	R	R	NF	R	NF	R	R	NF	R	R	157	215433	689016	5648144	ST307	0	2	2	1	-	0	-	0	-	0	-	0	-	0	-	wzi173
ERR3891141	56	M	2017-02-23	2017-06-01	98	W14	Alive	0	NECROTIZING PANCREATITIS	2017-04-09	Others	ABDOMEN	R	R	R	R	R	R	R	NF	NF	R	NF	R	R	NF	R	R	124	236711	697220	5768680	ST2096	4	2	7	11	ybt 14; ICEKp5	140-1LV	-	0	iuc 1	1	-	0	-	0	rmpA2_8-60%	wzi64
ERR3891159	26	F	2018-01-30	2018-01-30	0	OP	Alive	0	URINERY TRACT INFECTION	2018-01-30	UC	URINE	R	R	R	R	R	R	R	NF	NF	R	NF	R	R	R	S	R	172	224302	469247	5672097	ST377	1	3	8	10	ybt 13; ICEKp2 (truncated)	299-3LV	-	0	-	0	-	0	-	0	-	wzi173
ERR3891129	59	M	2017-02-13	2018-02-16	368	W19	Alive	5	OESOPHAGEAL VARICES WITH BLEEDING	2018-02-13	UC	URINE	R	R	R	R	R	R	R	R	NF	R	NF	R	R	R	R	R	134	237639	697229	5731446	ST2096	4	2	9	15	ybt 14; ICEKp5	140-1LV	-	0	iuc 1	1	-	0	-	0	rmpA2_8-60%	wzi64
ERR3891203	62	F	2015-03-01	2015-04-27	57	W05	Alive	5	SUSPECTED M.E.R.S. C.O.V.	2015-04-05	Others	LUNG	NF	R	R	NF	NF	NF	R	R	R	R	S	NF	NF	NF	R	NF	188	230551	448421	5750939	ST48	1	2	9	11	ybt 10; ICEKp4	81	-	0	-	0	-	0	-	0	-	wzi167
ERR3891145	21	M	2017-03-29	2017-07-18	111	W10	Alive	0	MUlTLIPLE TRAUMA	2017-05-22	Others	Others	NF	S	R	R	R	R	R	NF	NF	R	NF	R	R	NF	R	R	118	255573	717321	5720961	ST2096	4	2	7	11	ybt 14; ICEKp5	140-2LV	-	0	iuc 1	1	-	0	-	0	rmpA2_8-60%	wzi64
ERR3891147	21	M	2017-03-29	2017-07-18	111	W10	Alive	0	MUTLIPLE TRAUMA	2017-04-15	Others	Others	R	R	R	R	R	NF	S	R	NF	R	NF	R	R	R	NF	NF	122	255573	717321	5720894	ST2096	4	2	7	11	ybt 14; ICEKp5	140-1LV	-	0	iuc 1	1	-	0	-	0	rmpA2_8-60%	wzi64
ERR11752332	92	M	2022-06-16	2022-08-20	65	W19	Died	2	Pneumonia	2022-08-03	BC	BLOOD	R	S	R	R	R	R	R	R	R	R	R	R	R	R	NF	I	120	268038	387438	5703608	ST2096	4	3	10	15	ybt 14; ICEKp5	140-1LV	-	0	iuc 1	1	-	0	-	0	rmpA2_8-60%	wzi64
ERR3891003	88	M	2016-07-08	2017-02-15	222	W19	Died	0	SEPTIC SHOCK	2017-02-08	Others	C TIP	R	S	R	R	R	R	R	R	NF	R	NF	R	S	NF	S	NF	135	275498	717220	5762913	ST2096	4	2	8	12	ybt 14; ICEKp5	140-1LV	-	0	iuc 1	1	-	0	-	0	rmpA2_8-60%	wzi64
ERR3891084	53	F	2018-01-29	2018-01-29	0	OP	Alive	3	GENERAL INFECTION	2018-01-29	UC	URINE	R	R	NF	R	NF	NF	NF	NF	R	R	R	R	NF	NF	R	R	151	232372	932706	5519960	ST353	1	0	3	4	ybt 10; ICEKp4	84-1LV	-	0	-	0	-	0	-	0	-	wzi346
ERR3891140	1	M	2017-02-03	2017-08-18	196	W08	Died	0	OMPHALOCELE	2017-04-17	Others	LUNG	NF	R	R	R	NF	NF	R	S	S	S	S	NF	R	R	R	R	163	234472	818931	5509421	ST45	1	1	6	7	ybt 10; ICEKp4	78	-	0	-	0	-	0	-	0	-	wzi101
ERR3891205	71	F	2015-02-05	2015-03-17	40	W05	Alive	NA	DM, HTN	2015-02-25	Others	LUNG	R	R	R	R	NF	NF	R	R	R	R	R	R	R	R	R	R	195	235970	448421	5765155	ST48	1	2	9	13	ybt 10; ICEKp4	81	-	0	-	0	-	0	-	0	-	wzi167
ERR3891009	88	M	2016-07-09	2017-02-15	221	W19	Died	0	SEPTIC SHOCK	2017-02-08	Others	C TIP	NF	S	R	R	R	R	R	NF	NF	R	NF	R	NF	NF	R	NF	151	275498	574950	5759360	ST2096	4	1	9	14	ybt 14; ICEKp5	140-1LV	-	0	iuc 1	1	-	0	-	0	rmpA2_8-60%	wzi64
ERR3891204	14	F	2018-01-18	2018-02-11	24	W05	Alive	1	INFECTIOUUS MONONUCLEOSIS	2018-01-21	UC	URINE	R	R	R	NF	R	R	R	R	NF	R	R	R	R	R	R	R	158	275498	697214	5794328	ST2096	4	1	9	14	ybt 14; ICEKp5	140-1LV	-	0	iuc 1	1	-	0	-	0	rmpA2_8-60%	wzi64
ERR3891106	49	M	2017-12-26	2018-03-05	69	W05	Died	2	CHNDROSARCOMA	2018-01-28	Others	RIGHT HIP	NF	S	R	R	R	R	R	R	NF	R	NF	R	R	NF	S	R	119	241644	560682	5195612	ST10	0	0	3	3	-	0	-	0	-	0	-	0	-	0	-	wzi173
ERR11752375	64	M	2022-04-11	2022-05-12	31	W22	Alive	7	Bladder Cancer	2022-04-11	BC	BLOOD	NF	S	NF	NF	NF	S	NF	NF	NF	R	NF	R	R	NF	NF	NF	98	242913	853601	5885799	ST15	0	1	9	11	-	0	-	0	-	0	-	0	-	0	-	wzi151
ERR11752324	53	M	2022-03-23	2022-03-25	2	W24	Died	4	Anaplastic lymph	2022-03-23	BC	BLOOD	R	R	R	R	R	I	R	R	R	R	R	R	R	R	NF	S	125	281065	697228	5769752	ST2096	4	2	9	15	ybt 14; ICEKp5	140-2LV	-	0	iuc 1	1	-	0	-	0	rmpA2_8*	wzi64
ERR11752365	59	F	2022-06-12	2022-09-14	94	W19	Died	2	Septic shock	2022-07-06	BC	BLOOD	R	R	R	R	R	S	S	R	R	R	R	R	R	NF	NF	I	118	286893	759156	5628417	ST2096	4	1	9	14	ybt 14; ICEKp5 (truncated)	140-2LV	-	0	iuc 1	1	-	0	-	0	rmpA2_8-60%	wzi64
ERR3891149	56	M	2017-03-16	2017-05-14	59	W19	Died	2	LYMPHOMA	2017-05-14	UC	URINE	R	R	R	R	R	R	R	R	R	R	R	R	R	NF	NF	S	116	287094	717321	5721481	ST2096	4	2	7	11	ybt 14; ICEKp5	140-1LV	-	0	iuc 1	1	-	0	-	0	rmpA2_8-60%	wzi64
ERR3891212	70	M	NF	NF	NF	w19	Died	1	SEPTIC SHOCK -Multiorgan Dysfunction Syndrome	2018-01-28	Others	BUTTOCK	NF	R	R	NF	NF	R	R	R	NF	R	S	R	R	R	R	R	107	249776	502199	5313714	ST14	1	0	4	2	ybt 14; ICEKp5	140-1LV	-	0	-	0	-	0	-	0	-	wzi2
ERR3891171	71	F	NF	NF	NF	W16	Alive	2	LT. URETEROSCOPY + LASER	2014-12-27	BC	BLOOD	S	S	NF	R	NF	S	S	NF	R	NF	NF	R	NF	NF	NF	NF	103	252156	921680	5592487	ST392	0	1	7	11	-	0	-	0	-	0	-	0	-	0	-	wzi187
ERR3891056	27	M	2017-08-14	2017-09-26	43	W10	Alive	0	HEAD TRAUMA	2017-08-16	BC	BLOOD	R	R	R	R	R	NF	S	R	NF	R	NF	R	R	R	NF	NF	139	254050	636930	5697967	ST147	1	2	10	13	ybt 10; ICEKp4	384	-	0	-	0	-	0	-	0	-	wzi64
ERR3891202	88	M	2016-07-10	2017-02-15	220	W19	Died	0	SEPTIC SHOCK	2017-01-26	Others	C TIP	R	R	NF	R	NF	NF	R	NF	R	NF	R	NF	R	NF	S	R	128	287094	850991	5776153	ST2096	4	2	10	15	ybt 14; ICEKp5	140-1LV	-	0	iuc 1	1	-	0	-	0	rmpA2_8-60%	wzi64
ERR11752353	34	F	2022-05-07	2022-06-22	46	BU	Died	0	Burn TBSA 55%	2022-06-21	BC	BLOOD	R	S	R	R	R	I	R	R	R	R	R	R	R	R	NF	R	119	287094	697219	5705095	ST2096	4	2	9	15	ybt 14; ICEKp5 (truncated)	140-3LV	-	0	iuc 1	1	-	0	-	0	rmpA2_8-60%	wzi64
ERR11752363	53	M	2022-02-07	2022-02-12	5	W19	Died	5	Organ failure	2022-02-12	BC	BLOOD	R	S	R	R	R	I	R	R	R	R	R	R	R	R	NF	I	114	287094	697220	5719281	ST2096	4	3	9	12	ybt 14; ICEKp5	140-1LV	-	0	iuc 1	1	-	0	-	0	rmpA2_8-60%	wzi64
ERR11752402	55	F	2022-09-15	2022-09-16	1	W25	Alive	3	Coronary disease	2022-01-02	BC	BLOOD	NF	NF	S	S	NF	S	NF	NF	S	NF	NF	NF	NF	NF	NF	NF	216	256519	568044	5560075	ST1777	0	0	0	0	-	0	-	0	-	0	-	0	-	0	-	wzi113
ERR3891107	73	M	2017-07-17	2017-08-24	38	W05	Died	3	SEPTIC SHOCK	2017-08-14	Others	LUNG	NF	R	R	R	R	R	R	NF	NF	R	NF	R	R	NF	R	S	153	256844	406523	5617945	ST101	1	3	9	10	ybt 9; ICEKp3	183-1LV	-	0	-	0	-	0	-	0	-	wzi137
ERR3891126	24	F	2018-02-03	2018-02-03	0	ER	Alive	0	URINERY TRACT INFECTION	2018-02-03	UC	URINE	R	R	R	NF	R	R	R	R	NF	R	NF	R	R	R	R	S	208	257566	484999	5492998	ST835	0	0	0	0	-	0	-	0	-	0	-	0	-	0	-	-
ERR3891153	71	M	2015-02-27	2015-04-21	53	W05	Died	NA	SUSPECTED MERS CoV.	2015-03-19	Others	LUNG	R	R	R	R	R	R	R	R	R	R	R	R	R	R	NF	R	182	262607	474289	5671043	ST377	1	3	8	10	ybt 13; ICEKp2 (truncated)	299-3LV	-	0	-	0	-	0	-	0	-	wzi173
ERR3891160	70	M	2014-12-01	2015-04-03	123	W06	Alive	NA	POLYTRAUMA	2014-12-28	Others	LUNG	R	R	R	R	R	R	R	NF	NF	R	NF	R	NF	NF	R	S	155	264093	851048	5745623	ST14	1	0	6	11	ybt 14; ICEKp5	140-1LV	-	0	-	0	-	0	-	0	-	wzi2
ERR11752354	74	M	2022-04-30	2022-08-11	103	W19	Died	5	Septic shock	2022-07-21	BC	BLOOD	I	S	R	R	R	R	R	R	R	R	R	R	R	R	NF	I	137	264230	851047	5775310	ST14	1	2	8	14	ybt 14; ICEKp5	140-2LV	-	0	-	0	-	0	-	0	-	wzi2
ERR3891004	66	M	2015-01-19	2015-01-19	0	OP	Alive	5	Acute Coronary Syndrome	2015-01-19	UC	URINE	NF	S	S	NF	R	NF	NF	NF	NF	S	NF	S	S	NF	NF	NF	148	265049	902897	5577381	ST307	0	0	7	13	-	0	-	0	-	0	-	0	-	0	-	wzi173
ERR3891219	39	M	2018-01-19	2018-02-13	25	W25	Alive	2	ACUTE MYELOID LEUKEMIA	2018-02-01	BC	BLOOD	NF	S	NF	NF	NF	NF	NF	NF	NF	S	S	NF	R	S	NF	NF	123	265526	1013056	5599184	ST23	5	0	0	0	ybt 1; ICEKp10	53	clb 2	29	iuc 1	1	iro 1	2-1LV	rmp 1; KpVP-1	26-1LV	rmpA2_6-60%	wzi1
ERR11752357	75	M	2022-08-11	2022-08-14	3	W19	Died	4	Kidney disease	2022-08-13	BC	BLOOD	I	S	R	R	R	R	R	R	R	R	R	R	R	R	NF	I	106	266392	760749	5707611	ST147	1	2	10	15	ybt 9; ICEKp3	173-3LV	-	0	-	0	-	0	-	0	-	wzi64
ERR3891174	76	M	OP	OP	NF	OP	Alive	1	PAIN	2015-03-22	UC	URINE	R	R	NF	R	NF	R	R	NF	R	NF	R	R	R	NF	S	R	88	266453	899538	5481148	ST392	0	1	7	11	-	0	-	0	-	0	-	0	-	0	-	wzi187
ERR3891114	62	F	2016-05-27	2017-07-08	407	W05	Died	3	SEPTIC SHOCK	2017-05-23	BC	BLOOD	S	R	R	R	R	R	R	NF	NF	R	NF	R	R	R	S	NF	157	266489	583525	5613460	ST610	1	2	8	12	ybt 9; ICEKp3	209-1LV	-	0	-	0	-	0	-	0	-	wzi305
ERR11752338	56	M	2021-08-13	2022-02-06	177	W19	Alive	2	ALS (gastroesctomy)	2020-12-23	BC	BLOOD	R	R	R	R	R	R	I	R	R	R	R	R	R	R	NF	R	140	287095	850873	5984460	ST2096	4	1	10	17	ybt 14; ICEKp5	140-2LV	-	0	iuc 1	1	-	0	-	0	rmpA2_8-60%	wzi64
ERR3891006	80	F	2015-03-16	2015-03-31	15	W05	Alive	NA	A.C.S.	2015-03-24	UC	URINE	R	S	R	R	R	R	R	R	NF	R	NF	R	R	R	S	R	118	268259	474289	5399268	ST377	1	1	6	7	ybt 13; ICEKp2	299-1LV	-	0	-	0	-	0	-	0	-	wzi173
ERR3891223	68	M	2017-05-26	2017-08-22	88	W19	Died	0	LIMB PAIN	2017-08-18	Others	LUNG	R	R	R	NF	NF	NF	R	NF	NF	R	R	R	R	R	R	R	164	268803	644975	5706647	ST101	1	3	10	11	ybt 9; ICEKp3	183-2LV	-	0	-	0	-	0	-	0	-	wzi137
ERR3891020	78	F	2015-02-12	2015-04-13	60	W05	Alive	4	A.K.I. DECOMPENSATED H.F	2015-04-10	UC	URINE	S	R	R	R	R	R	R	R	NF	R	NF	R	R	NF	S	S	183	268936	503586	5507758	ST45	1	2	4	5	ybt 10; ICEKp4	78-1LV	-	0	-	0	-	0	-	0	-	wzi121
ERR3891137	21	M	2015-03-16	2015-06-09	85	W17	Alive	0	M.V.A	2015-12-04	Others	LUNG	S	R	R	R	R	R	R	R	NF	R	NF	R	R	R	NF	R	170	268936	943774	5521933	ST45	1	2	6	7	ybt 10; ICEKp4	78-1LV	-	0	-	0	-	0	-	0	-	wzi121
ERR3891206	10	M	2015-01-08	2015-04-15	97	W06	Alive	0	50% BURN 3RD DEGREE	2015-01-18	Others	RT TRUNK	NF	R	R	R	NF	NF	R	R	R	R	S	R	R	R	R	R	374	268942	521671	5868780	ST307	0	2	7	12	-	0	-	0	-	0	-	0	-	0	-	wzi173
ERR11752355	82	F	2022-06-02	2022-06-03	1	W19	Died	2	Colon cancer	2022-06-02	BC	BLOOD	S	S	R	R	R	R	R	R	R	R	R	R	R	R	NF	S	78	269247	1089750	5325269	ST437	1	2	4	3	ybt 9; ICEKp3	179-3LV	-	0	-	0	-	0	-	0	-	wzi109
ERR11752396	64	M	2021-12-10	2022-06-30	202	W26	Alive	2	CKD + Hematuria	2022-06-05	BC	BLOOD	NF	S	S	NF	R	NF	NF	NF	NF	S	NF	NF	NF	NF	NF	NF	158	273906	530970	5673605	ST30	0	0	0	0	-	0	-	0	-	0	-	0	-	0	-	wzi64
ERR3891124	79	F	2017-09-19	2018-04-10	203	W06	Alive	1	SUBDURAL HEMATOMA	2018-07-02	Others	Others	R	S	R	R	R	R	R	R	NF	R	NF	R	R	NF	S	S	151	288664	850993	5809874	ST2096	4	2	8	13	ybt 14; ICEKp5	140-1LV	-	0	iuc 1	1	-	0	-	0	rmpA2_8-60%	wzi64
ERR3891148	82	F	2017-07-02	2017-07-10	8	W20	Alive	0	TP pneumonia	2017-07-02	Others	LUNG	S	R	NF	R	NF	R	R	NF	R	NF	R	R	R	NF	S	S	139	288664	850992	5668575	ST2096	3	2	9	15	-	0	-	0	iuc 1	1-1LV	-	0	-	0	rmpA2_8-60%	wzi64
ERR11752394	79	M	2022-04-08	2022-06-14	67	W19	Died	2	Gastric Cancer	2022-01-27	BC	BLOOD	S	R	R	S	R	NF	NF	NF	NF	S	NF	R	NF	NF	NF	NF	96	292985	850994	5649260	ST2096	4	3	9	12	ybt 14; ICEKp5	140-1LV	-	0	iuc 1	1	-	0	-	0	-	wzi64
ERR3891028	10	M	2015-01-08	2015-04-15	97	W06	Alive	0	50% BURN 3RD DEGREE	2015-01-11	Others	RT TRUNK	R	R	R	R	R	R	R	R	NF	R	NF	R	R	NF	R	S	161	275569	574933	5648146	ST14	0	3	9	13	-	0	-	0	-	0	-	0	-	0	-	wzi2
ERR3891226	10	M	2015-01-08	2015-04-15	97	W06	Alive	0	50% BURN 3RD DEGREE	NF	NF	NF	R	R	R	R	NF	NF	R	R	NF	R	S	R	R	R	R	R	124	275569	502199	5513775	ST14	1	0	6	5	ybt 14; ICEKp5	140-1LV	-	0	-	0	-	0	-	0	-	wzi2
ERR3891164	69	F	2014-11-05	2015-04-01	147	W16	Alive	4	LT. BREAST MASS CANCER	2015-01-26	UC	URINE	S	R	R	R	R	R	R	R	NF	R	NF	R	R	R	S	NF	86	276878	599683	5368738	ST48	1	0	1	0	ybt 10; ICEKp4	81	-	0	-	0	-	0	-	0	-	wzi167
ERR3891208	72	M	2018-01-02	2018-06-26	175	W05	Alive	0	REPLACEMENT OF KNEE ARTHOPLASTY	2018-01-29	UC	URINE	NF	S	NF	NF	NF	NF	S	NF	NF	S	S	NF	R	S	NF	NF	164	277408	511681	5674422	ST307	0	2	5	7	-	0	-	0	-	0	-	0	-	0	-	wzi173
ERR11752381	68	F	2022-03-08	2022-03-27	19	W19	Died	2	Breast Cancer	2022-03-21	BC	BLOOD	R	R	R	R	R	I	R	R	R	R	R	R	R	R	NF	R	107	314126	850993	5721736	ST2096	4	3	10	15	ybt 14; ICEKp5	140-1LV	-	0	iuc 1	1	-	0	-	0	rmpA2_8-60%	wzi64
ERR11752344	55	F	2022-08-27	2022-09-23	27	W23	Died	2	Pancreatic Cancer	2022-08-28	Others	MB	NF	S	R	R	R	S	NF	R	R	R	R	S	S	NF	NF	NF	143	284040	1371944	5435184	ST29	0	0	1	1	-	0	-	0	-	0	-	0	-	0	-	wzi85
ERR3891096	71	M	2018-01-08	2018-01-10	2	W26	Alive	3	DIABETIC FOOT	2018-01-08	Others	BUTTOCK	NF	NF	NF	NF	NF	NF	NF	NF	NF	NF	NF	NF	NF	NF	NF	NF	140	285329	701708	5594772	ST101	1	2	8	11	ybt 9; ICEKp3	172-1LV	-	0	-	0	-	0	-	0	-	wzi137
ERR11752390	70	M	2020-10-28	2021-03-26	149	W26	Died	1	Septic shock	2021-02-26	BC	BLOOD	R	R	R	R	R	I	R	NF	R	R	R	R	R	R	NF	I	110	314126	850993	5684328	ST2096	4	3	10	15	ybt 14; ICEKp5	140-1LV	-	0	iuc 1	1	-	0	-	0	rmpA2_8-60%	wzi64
ERR3891177	73	F	2015-04-11	2015-05-15	34	W05	Died	NA	COMMUNITY AQUIRED PNEUMONIA	2015-04-19	Others	LT LOWER LIMB	R	R	R	R	R	R	R	R	R	R	R	R	R	NF	NF	S	110	287092	574997	5538749	ST14	1	0	7	10	ybt 14; ICEKp5	140-1LV	-	0	-	0	-	0	-	0	-	wzi2
ERR11752328	65	M	2021-07-14	2021-08-02	19	W19	Died	1	Colon Cancer	2021-07-30	BC	BLOOD	R	R	R	R	R	I	R	R	R	R	R	R	R	R	NF	I	95	314126	850993	5617263	ST2096	4	0	7	10	ybt 14; ICEKp5	140-1LV	-	0	iuc 1	1	-	0	-	0	rmpA2_8-60%	wzi64
ERR3891031	63	M	2016-08-23	2017-06-15	296	W10	Alive	0	PITUITARY EDENOMA	2016-12-11	Others	LUNG	R	R	R	R	R	R	R	R	NF	R	NF	R	R	R	S	S	98	325699	850993	5663907	ST2096	4	2	7	12	ybt 14; ICEKp5	140-1LV	-	0	iuc 1	1	-	0	-	0	rmpA2_8-60%	wzi64
ERR3891217	81	M	2017-09-10	2018-02-15	158	W10	Died	3	STROKE	2018-02-15	Others	LUNG	R	R	R	R	NF	NF	R	S	S	R	S	R	R	R	R	R	126	329578	697119	5645405	ST2096	4	2	9	13	ybt 14; ICEKp5	140-1LV	-	0	iuc 1	1	-	0	-	0	rmpA2_8-60%	wzi64
ERR3891121	81	M	2017-09-10	2018-02-15	158	W10	Died	3	STROKE	2018-02-12	Others	LUNG	R	R	R	R	R	R	R	R	NF	R	NF	R	R	R	S	S	143	345436	850993	5822771	ST2096	4	3	11	16	ybt 14; ICEKp5	140-1LV	-	0	iuc 1	1	-	0	-	0	rmpA2_8-60%	wzi64
ERR3891123	86	M	2018-01-27	2018-03-25	57	W10	Alive	2	UTI	2018-10-02	Others	LUNG	R	S	R	R	R	R	R	R	NF	R	NF	R	R	NF	NF	R	157	345436	850993	5816276	ST2096	4	2	10	16	ybt 14; ICEKp5	140-1LV	-	0	iuc 1	1	-	0	-	0	rmpA2_8-60%	wzi64
ERR3891146	59	F	2017-01-12	2017-02-05	24	W26	Alive	4	TRICUSPID REGURGITATION	2017-01-16	Others	CHEST	R	S	R	R	R	R	R	R	NF	R	NF	R	R	NF	S	S	136	287095	851046	5708676	ST14	1	2	8	12	ybt 14; ICEKp5	140-1LV	-	0	-	0	-	0	-	0	-	wzi2
ERR3891128	78	M	2017-11-21	2018-02-26	97	W05	Died	0	Multiorgan Dysfunction Syndrome	2018-09-02	Others	Others	NF	R	NF	S	NF	NF	NF	NF	NF	NF	NF	R	NF	NF	NF	S	129	345436	850993	5724945	ST2096	4	3	10	15	ybt 14; ICEKp5	140-1LV	-	0	iuc 1	1	-	0	-	0	rmpA2_8-60%	wzi64
ERR3891131	90	M	2018-02-14	2018-02-25	11	W06	Alive	2	URINERY TRACT INFECTION	2018-02-14	UC	URINE	R	R	R	R	R	R	R	R	R	R	R	R	R	R	NF	S	146	345436	850994	5817339	ST2096	4	2	9	14	ybt 14; ICEKp5	140-2LV	-	0	iuc 1	1	-	0	-	0	rmpA2_8-60%	wzi64
ERR3891133	78	M	2017-11-21	2018-02-26	97	W05	Died	0	Multiorgan Dysfunction Syndrome	2018-02-05	Others	Others	R	R	R	R	R	R	R	R	R	R	R	R	R	R	NF	R	115	345436	850993	5709829	ST2096	4	3	8	11	ybt 14; ICEKp5	140-1LV	-	0	iuc 1	1	-	0	-	0	rmpA2_8-60%	wzi64
ERR3891162	74	M	NF	NF	NF	NF	Died	NA	GENERAL INFECTION	2015-11-02	Others	WOUND	NF	S	R	NF	R	R	R	R	NF	R	NF	R	R	NF	R	S	149	288808	941395	5472852	ST45	1	2	6	9	ybt 10; ICEKp4	78-1LV	-	0	-	0	-	0	-	0	-	wzi121
ERR3891134	78	M	2017-11-21	2018-02-26	97	W05	Died	0	Multiorgan Dysfunction Syndrome	2018-02-05	Others	Others	S	R	NF	NF	NF	S	S	NF	R	NF	R	NF	NF	NF	NF	NF	151	345436	850993	5821973	ST2096	4	3	11	16	ybt 14; ICEKp5	140-1LV	-	0	iuc 1	1	-	0	-	0	rmpA2_8-60%	wzi64
ERR3891012	29	M	2015-02-27	2015-09-03	188	W10	Died	NA	FRACTURE DISLUCATON C5-C6	2015-03-24	Others	LUNG	R	R	R	R	R	R	R	R	NF	R	NF	R	R	NF	S	R	140	290700	699520	5564907	ST14	1	1	9	16	ybt 14; ICEKp5	140-1LV	-	0	-	0	-	0	-	0	-	wzi2
ERR3891030	64	M	2015-02-08	2015-03-26	46	W17	NF	NA	HCAP VS ASPIRATION PNEUMONIA	2015-03-16	Others	LUNG	S	R	NF	R	NF	R	R	NF	R	NF	R	R	R	NF	R	R	180	291435	474041	5651585	ST377	1	3	8	10	ybt 13; ICEKp2 (truncated)	299-3LV	-	0	-	0	-	0	-	0	-	wzi173
ERR3891178	61	M	OP	OP	NF	OP	Alive	2	PLASTIC SURGERY	2015-02-22	Others	LEFT FOOT	R	R	R	R	R	R	R	R	NF	R	NF	R	S	NF	NF	S	101	291525	765310	5413727	ST37	0	1	7	11	-	0	-	0	-	0	-	0	-	0	-	wzi12
ERR3891001	74	M	2015-03-06	2015-08-23	170	W26	Alive	7	H.C.F	2015-03-22	Others	Others	R	R	R	R	R	R	R	NF	NF	R	NF	R	R	R	R	R	151	291657	474293	5614756	ST377	1	3	7	9	ybt 13; ICEKp2 (truncated)	299-3LV	-	0	-	0	-	0	-	0	-	wzi173
ERR3891166	75	M	2015-03-06	2015-08-23	170	W26	Alive	7	H.C.F	2015-04-13	BC	BLOOD	R	S	R	R	R	R	R	R	NF	R	NF	R	R	R	S	R	265	291657	474289	5833509	ST377	1	3	6	7	ybt 13; ICEKp2 (truncated)	299-3LV	-	0	-	0	-	0	-	0	-	wzi173
ERR3891017	38	M	2017-01-22	2017-03-16	53	W05	Alive	2	WOUND INFECTION	2017-02-07	Others	RIGHT THIGH	R	S	R	R	R	R	R	R	NF	R	NF	R	R	R	R	R	116	292139	479292	5353540	ST4998	0	0	5	6	-	0	-	0	-	0	-	0	-	0	-	wzi137
ERR3891154	78	M	2017-11-21	2018-02-26	97	W05	Died	0	Multiorgan Dysfunction Syndrome	2018-11-03	BC	BLOOD	NF	S	R	R	R	R	R	NF	NF	R	NF	R	R	NF	S	R	148	345436	850993	5822569	ST2096	4	3	11	16	ybt 14; ICEKp5	140-1LV	-	0	iuc 1	1	-	0	-	0	rmpA2_8-60%	wzi64
ERR3891037	2	M	2016-12-11	2017-01-21	41	W88	Died	0	SEVERE COMBINED IMMUNODEFICIENCY	2017-01-13	Others	LUNG	R	R	R	R	R	R	R	R	NF	R	NF	R	R	R	S	R	203	293295	547996	5234544	ST20	0	1	6	8	-	0	-	0	-	0	-	0	-	0	-	-
ERR11752399	73	F	2022-04-18	2022-06-01	44	W17	Died	0	Osteoprotic fracture	2022-05-29	BC	BLOOD	R	R	R	R	R	R	R	R	R	R	R	R	R	R	NF	I	124	294202	586821	5559374	ST231	1	3	9	11	ybt 14; ICEKp5	376	-	0	-	0	-	0	-	0	-	wzi104
ERR3891011	71	M	2015-02-27	2015-04-21	53	W05	Died	NA	SUSPECTED MERS CoV.	2015-03-28	Others	LUNG	R	S	R	R	R	R	R	R	NF	R	NF	R	R	NF	S	R	149	294737	473057	5667517	ST377	1	3	8	10	ybt 13; ICEKp2 (truncated)	299-3LV	-	0	-	0	-	0	-	0	-	wzi173
ERR3891064	89	M	2017-08-10	2017-08-10	0	ER	Alive	4	ASPIRATION PNEUMONIA	2017-08-10	Others	LUNG	NF	S	NF	NF	NF	R	R	NF	NF	R	NF	S	NF	R	NF	NF	103	295571	578142	5519632	ST147	0	2	8	9	-	0	-	0	-	0	-	0	-	0	-	wzi64
ERR3891110	64	M	2017-06-11	2017-06-21	10	W10	Alive	4	CHRONIC KIDNEY DISEASE	2017-06-12	UC	URINE	R	R	R	R	R	R	R	R	R	R	R	R	R	NF	NF	S	95	295571	708244	5563615	ST147	1	2	8	10	ybt 9; ICEKp3	173-2LV	-	0	-	0	-	0	-	0	-	wzi64
ERR3891065	72	M	2016-05-23	2019-06-08	1111	W19	Died	1	AMYOTROPHIC LATEREAL SCLEROSIS	2017-04-08	Others	LUNG	R	R	NF	NF	NF	S	S	NF	NF	R	NF	R	S	NF	NF	NF	150	296413	787898	5611844	ST101	1	3	8	9	ybt 9; ICEKp3 (truncated)	183-2LV	-	0	-	0	-	0	-	0	-	wzi137
ERR3891169	62	F	2015-03-01	2015-04-27	57	W05	Alive	5	NA	2015-03-15	Others	LUNG	R	R	R	R	R	R	R	R	NF	R	NF	R	R	NF	NF	R	100	298334	664612	5385262	ST280	0	2	8	10	-	0	-	0	-	0	-	0	-	0	-	wzi82
ERR3891125	33	F	OP	OP	NF	OP	Alive	1	TYPE 2 DIABETES	2018-04-02	UC	URINE	R	R	R	R	R	R	R	R	NF	R	NF	R	R	R	S	R	106	299207	582969	5445518	ST45	0	0	0	0	-	0	-	0	-	0	-	0	-	0	-	wzi101
ERR3891161	70	M	2014-12-10	2015-01-26	47	W19	Died	NA	HYPERCALCEMIA	2015-01-26	Others	LUNG	R	R	R	R	R	R	R	R	NF	R	NF	R	R	NF	NF	R	160	300425	943774	5530025	ST45	1	2	6	10	ybt 10; ICEKp4	78-1LV	-	0	-	0	-	0	-	0	-	wzi121
ERR3891013	59	M	2015-02-13	2015-05-21	97	W24	Alive	0	HYPEC ESINOPHILIC SYNDROME	2015-03-26	Others	LUNG	NF	S	NF	NF	NF	S	NF	NF	NF	R	NF	S	R	NF	NF	NF	193	302773	943592	5522205	ST45	1	3	7	7	ybt 10; ICEKp4	78-1LV	-	0	-	0	-	0	-	0	-	wzi121
ERR3891039	1.1	M	2017-02-09	2017-02-19	10	W88	Died	0	BACTERIAL SEPSIS	2017-02-15	BC	BLOOD	S	R	R	R	R	R	R	NF	NF	R	NF	R	R	R	R	NF	144	306707	640136	5748163	ST14	1	2	9	16	ybt 14; ICEKp5	140-1LV	-	0	-	0	-	0	-	0	-	wzi2
ERR3891183	10	M	2015-01-08	2015-04-15	97	W06	Alive	0	50% BURN 3RD DEGREE	2015-02-08	UC	URINE	R	R	R	R	R	R	R	R	NF	R	NF	R	R	NF	NF	R	96	306707	851046	5508051	ST14	1	3	8	8	ybt 14; ICEKp5	140-1LV	-	0	-	0	-	0	-	0	-	wzi2
ERR3891099	39	M	2018-01-19	2018-02-13	25	W25	Alive	2	ACUTE MYELOID LEUKEMIA	2018-02-01	BC	BLOOD	R	R	R	R	R	R	R	R	NF	R	NF	R	R	NF	NF	S	104	306849	1069763	5602754	ST23	5	0	0	0	ybt 1; ICEKp10	53	clb 2	29	iuc 1	1	iro 1	2-1LV	rmp 1; KpVP-1	26-1LV	rmpA2_6-60%	wzi1
ERR11752347	63	M	2022-09-17	2022-09-23	6	W14	Alive	5	Biliary pancreatitis	2022-09-17	BC	BLOOD	NF	S	R	S	R	NF	NF	NF	NF	S	NF	NF	NF	NF	NF	NF	113	307389	527590	5384758	ST20	0	0	2	2	-	0	-	0	-	0	-	0	-	0	-	wzi84
ERR3891155	81	M	2018-02-03	2018-02-20	17	W19	Died	1	SEPTIC SHOCK	2018-02-05	Others	LUNG	R	R	R	R	R	R	R	NF	NF	R	NF	R	R	NF	NF	NF	145	345436	850993	5758730	ST2096	3	2	10	16	-	0	-	0	iuc 1	1	-	0	-	0	rmpA2_8-60%	wzi64
ERR3891156	78	M	2017-12-22	2018-03-07	75	W05	Alive	0	GENERAL INFECTION	2018-01-26	BC	BLOOD	R	R	R	R	R	R	R	R	R	R	R	R	R	R	NF	R	121	345436	850993	5723293	ST2096	4	2	7	12	ybt 14; ICEKp5	140-1LV	-	0	iuc 1	1	-	0	-	0	rmpA2_8-60%	wzi64
ERR3891027	62	F	2016-12-08	2017-02-04	58	W19	Died	2	ADENOCARCINOMA OF GALLBLADDER	2017-02-01	BC	BLOOD	R	R	R	R	R	R	R	R	NF	R	NF	R	R	R	NF	R	145	345437	699749	5827348	ST2096	4	2	10	16	ybt 14; ICEKp5	140-1LV	-	0	iuc 1	1	-	0	-	0	rmpA2_8-60%	wzi64
ERR3891038	62	F	2016-12-08	2017-02-04	58	W19	Died	2	ADENOCARCINOMA OF GALLBLADDER	2017-02-02	BC	BLOOD	S	R	R	R	R	R	R	R	NF	R	NF	R	R	NF	NF	R	155	345437	850981	5828042	ST2096	4	2	10	16	ybt 14; ICEKp5	140-1LV	-	0	iuc 1	1	-	0	-	0	rmpA2_8-60%	wzi64
ERR3891152	15	M	2016-12-17	2017-09-07	264	W05	Died	2	SEPTIC SHOCK	2017-05-02	UC	URINE	S	R	R	R	R	R	R	R	NF	R	NF	R	R	NF	NF	R	129	345437	527781	5726222	ST2096	4	1	8	14	ybt 14; ICEKp5	140-1LV	-	0	iuc 1	1-1LV	-	0	-	0	rmpA2_8-60%	wzi64
ERR3891157	65	M	2018-01-17	2018-02-09	23	W19	Died	0	SEPTIC SHOCK	2018-01-28	Others	CATH	R	R	NF	NF	NF	S	S	NF	NF	R	NF	R	S	NF	NF	NF	149	345437	850993	5825157	ST2096	4	2	9	15	ybt 14; ICEKp5	140-1LV	-	0	iuc 1	1	-	0	-	0	rmpA2_8-60%	wzi64
ERR11752325	64	M	2022-07-23	2022-08-04	12	W22	Alive	7	Bladder Cancer	2022-07-30	BC	BLOOD	NF	S	R	R	R	S	S	R	R	R	R	R	R	R	NF	NF	105	316134	477138	5596427	ST15	0	1	9	11	-	0	-	0	-	0	-	0	-	0	-	wzi151
ERR3891195	66	F	2016-11-20	2017-04-16	147	W24	Alive	2	BREAST CANCER	2016-12-28	Others	BACK	R	R	R	NF	R	R	R	R	R	R	NF	R	R	R	R	S	131	349632	850993	5828408	ST2096	4	2	9	15	ybt 14; ICEKp5	140-1LV	-	0	iuc 1	1	-	0	-	0	rmpA2_8-60%	wzi64
ERR3891186	71	F	2015-02-05	2015-03-17	40	W05	Alive	NA	DM, HTN	2015-02-06	Others	LUNG	S	R	R	R	R	R	R	R	NF	R	NF	R	R	R	S	NF	74	316561	851047	5223933	ST14	1	0	4	4	ybt 14; ICEKp5	140-1LV	-	0	-	0	-	0	-	0	-	wzi2
ERR3891185	10	M	2015-01-08	2015-04-15	97	W06	Alive	0	50% BURN 3RD DEGREE	2015-01-14	Others	RT TRUNK	NF	R	R	R	NF	NF	NF	NF	NF	NF	R	R	NF	NF	R	S	87	316567	851046	5414122	ST14	1	0	5	4	ybt 14; ICEKp5	140-1LV	-	0	-	0	-	0	-	0	-	wzi2
ERR11752382	67	F	2020-12-25	2020-12-25	0	OP	Alive	NA	NF	2020-12-25	BC	BLOOD	NF	S	S	NF	R	NF	NF	NF	S	S	NF	S	S	NF	NF	NF	139	318407	539459	5346999	ST36	0	0	0	0	-	0	-	0	-	0	-	0	-	0	-	wzi27
ERR11752360	96	F	2022-09-02	2022-09-13	11	W05	Alive	2	Sepsis	2022-09-03	BC	BLOOD	NF	S	R	NF	R	NF	NF	R	NF	S	NF	R	R	NF	NF	NF	122	321549	1304328	5722513	ST420	0	0	3	3	-	0	-	0	-	0	-	0	-	0	-	-
ERR11752315	51	M	2022-01-16	2022-02-22	37	W19	Died	5	No history	2022-01-24	BC	BLOOD	S	S	R	R	R	R	R	R	R	R	R	R	R	R	NF	S	114	323331	558731	5501168	ST231	1	3	10	10	ybt 14; ICEKp5	376	-	0	-	0	-	0	-	0	-	wzi104
ERR3891192	58	F	2017-01-19	2017-02-22	34	W05	Alive	3	RENAL ABSCES	2017-01-31	UC	URINE	R	R	R	R	R	R	R	R	NF	R	R	R	R	R	NF	R	128	349750	850981	5816806	ST2096	4	2	8	12	ybt 14; ICEKp5	140-1LV	-	0	iuc 1	1	-	0	-	0	rmpA2_8-60%	wzi64
ERR3891143	80	M	2018-01-26	2018-02-01	6	W05	Alive	2	HYPERNATREMIA	2018-01-31	Others	LUNG	R	S	NF	R	NF	R	R	NF	R	NF	R	R	R	NF	R	R	124	325859	692240	5588537	ST101	1	3	7	5	ybt 9; ICEKp3	183-1LV	-	0	-	0	-	0	-	0	-	wzi137
ERR3891193	73	M	2017-01-18	2017-02-01	14	W05	Alive	3	URINARY TRACT INFECTION	2017-01-22	BC	BLOOD	R	S	R	NF	R	R	R	NF	NF	R	NF	R	R	R	R	S	113	349750	850993	5734489	ST2096	4	2	9	15	ybt 14; ICEKp5	140-1LV	-	0	iuc 1	1	-	0	-	0	rmpA2_8-60%	wzi64
ERR3891158	71	M	2015-02-27	2015-04-21	53	W05	Died	NA	SUSPECTED MERS CoV.	2015-04-14	Others	LUNG	NF	S	NF	NF	NF	S	S	NF	R	NF	NF	R	R	NF	NF	NF	130	331756	465724	5527823	ST14	0	0	1	2	-	0	-	0	-	0	-	0	-	0	-	wzi2
ERR11752335	68	F	2022-08-09	2022-08-22	13	W19	Died	7	Septic shock	2022-08-22	BC	BLOOD	NF	S	R	R	R	S	S	NF	R	R	R	NF	R	NF	NF	NF	131	338038	605345	5396401	ST408	0	1	7	8	-	0	-	0	-	0	-	0	-	0	-	wzi452
ERR11752376	15	F	2022-03-27	2022-06-19	84	W25	Alive	0	Aplastic Anemia	2022-04-16	BC	BLOOD	NF	S	NF	NF	NF	S	NF	NF	NF	R	NF	S	R	NF	NF	NF	113	338058	731793	5448383	ST716	1	1	5	8	ybt 22; ICEKp12	13	-	0	-	0	-	0	-	0	-	wzi89
ERR11752372	80	M	2021-11-28	2022-08-28	273	W19	Died	5	Septic shock	2022-04-26	BC	BLOOD	R	R	R	R	R	R	R	R	R	R	R	R	R	NF	NF	I	124	338348	586657	5623364	ST231	1	2	9	16	ybt 14; ICEKp5	376	-	0	-	0	-	0	-	0	-	wzi104
ERR11752309	75	M	2022-03-28	2022-04-11	14	W19	Died	2	Colon Cancer	2022-03-30	BC	BLOOD	S	S	R	R	R	R	R	R	R	R	R	R	R	NF	NF	R	118	338348	586659	5594795	ST231	1	2	8	9	ybt 14; ICEKp5	376	-	0	-	0	-	0	-	0	-	wzi104
ERR11752307	18	M	2022-05-14	2022-05-21	7	W24	Died	2	ALL	2022-05-20	BC	BLOOD	R	R	R	R	R	R	R	R	R	R	R	R	R	R	NF	R	103	338348	586659	5554927	ST231	1	2	9	12	ybt 14; ICEKp5	376	-	0	-	0	-	0	-	0	-	wzi104
ERR11752368	77	F	NF	NF	NF	W19	Died	2	Stroke	2022-03-28	BC	BLOOD	S	S	R	R	R	R	R	R	R	R	R	R	R	R	NF	NF	102	338348	838066	5445304	ST231	1	2	9	9	ybt 14; ICEKp5	376	-	0	-	0	-	0	-	0	-	wzi104
ERR11752342	70	F	2022-01-03	2022-11-30	331	W19	Alive	3	Anoxic brain damage	2022-08-23	Others	MB	S	S	R	R	R	R	R	R	R	R	R	R	R	R	NF	R	90	338348	586820	5466520	ST231	1	3	10	9	ybt 14; ICEKp5	376	-	0	-	0	-	0	-	0	-	wzi104
ERR11752367	83	M	2022-07-28	2022-09-29	63	W19	Alive	2	Nosocomial Pneumonia	2022-08-15	BC	BLOOD	R	R	R	R	R	R	R	R	R	R	R	R	R	R	NF	I	110	338348	586660	5561773	ST231	1	2	8	11	ybt 14; ICEKp5	376	-	0	-	0	-	0	-	0	-	wzi104
ERR11752310	86	F	2022-02-26	2022-04-05	38	W05	Died	5	Decubitus Stage IV	2022-03-27	BC	BLOOD	R	R	R	R	R	R	R	R	R	R	R	R	R	R	NF	I	125	345354	478702	5609179	ST16	1	2	10	15	ybt 14; ICEKp5	376	-	0	-	0	-	0	-	0	-	wzi104
ERR3891196	83	M	2016-12-10	2017-03-25	105	W06	Died	2	Sever Abdominal Pain	2017-01-11	Others	Others	S	R	NF	NF	NF	S	S	NF	NF	R	NF	R	NF	NF	NF	NF	116	349750	851019	5823313	ST2096	4	2	10	15	ybt 14; ICEKp5	140-1LV	-	0	iuc 1	1	-	0	-	0	rmpA2_8-60%	wzi64
ERR3891199	73	M	2017-03-02	2017-03-07	5	W19	Died	2	SEPTIC SHOCK	2017-03-02	BC	BLOOD	NF	S	R	R	R	R	R	R	NF	R	NF	R	R	NF	R	R	114	349750	850992	5824552	ST2096	4	2	10	15	ybt 14; ICEKp5	140-1LV	-	0	iuc 1	1	-	0	-	0	rmpA2_8-60%	wzi64
ERR11752330	69	F	2022-08-29	2022-09-15	17	W05	Alive	7	Encephalitis	2022-09-10	BC	BLOOD	R	R	R	R	R	S	R	R	R	R	R	R	R	R	NF	R	113	349750	851205	5692778	ST2096	4	3	10	15	ybt 14; ICEKp5	140-1LV	-	0	iuc 1	1	-	0	-	0	rmpA2_8-60%	wzi64
ERR3891215	24	M	2017-05-25	2017-08-07	74	W19	Died	0	LACERATION OF SCALP	2017-07-24	Others	BACK	NF	R	R	NF	NF	NF	R	R	NF	R	R	R	R	R	R	R	130	143962	520831	5426022	ST2096	1	3	7	6	ybt 14; ICEKp5	140-1LV	-	0	-	0	-	0	-	0	-	wzi64
ERR3891085	62	M	2017-09-16	2017-10-30	44	W19	Died	2	SEPTIC SHOCK	2017-10-16	Others	LUNG	R	R	R	R	R	R	R	R	NF	R	NF	R	R	NF	R	S	177	144253	378421	5569059	ST2096	1	2	7	9	ybt 14; ICEKp5	140-1LV	-	0	-	0	-	0	-	0	-	wzi64
ERR3891072	15	M	2016-12-17	2017-09-07	264	W05	Died	2	SEPTIC SHOCK	2017-05-08	Others	LUNG	R	R	R	R	R	R	R	R	NF	R	NF	R	R	R	R	R	111	194401	717228	5435599	ST2096	1	2	5	5	ybt 14; ICEKp5	140-1LV	-	0	-	0	-	0	-	0	-	wzi64
ERR3891073	56	M	2017-12-01	2017-12-12	11	W19	Alive	6	NOSOCOMIAL PNEUMONIAE	2017-12-01	Others	BUTTOCK	R	R	R	R	R	NF	S	R	NF	R	NF	R	R	NF	NF	NF	153	200244	685935	5530276	ST2096	1	2	6	6	ybt 14; ICEKp5	140-1LV	-	0	-	0	-	0	-	0	-	wzi64
ERR3891095	92	M	2017-05-18	2017-08-28	102	W10	Died	0	PNEUMONIA	2017-07-19	UC	URINE	R	R	R	R	R	R	R	R	R	R	NF	R	R	NF	NF	S	111	231262	697220	5452495	ST2096	1	2	5	5	ybt 14; ICEKp5	140-1LV	-	0	-	0	-	0	-	0	-	wzi64
ERR3891097	77	F	2017-06-10	2017-07-04	24	W05	Alive	5	HYPONATREMIA	2017-06-26	UC	URINE	R	R	R	R	R	R	R	NF	NF	R	NF	R	R	R	R	R	150	231378	769888	5627498	ST2096	1	3	9	12	ybt 14; ICEKp5	140-1LV	-	0	-	0	-	0	-	0	-	wzi64
ERR3891089	35	F	2017-05-28	2017-06-12	15	W25	Alive	2	SEPTIC SHOCK	2017-05-28	UC	URINE	R	S	R	R	R	R	R	R	NF	R	NF	R	R	NF	NF	R	108	246459	769885	5603330	ST2096	1	0	5	5	ybt 14; ICEKp5	140-1LV	-	0	-	0	-	0	-	0	-	wzi64
ERR3891151	73	F	2017-05-13	2017-05-18	5	W05	Alive	3	URINERY TRACT INFECTION	2017-05-13	UC	URINE	R	R	R	R	R	R	R	R	NF	R	NF	R	R	R	S	R	102	246459	850992	5373628	ST2096	0	2	5	5	-	0	-	0	-	0	-	0	-	0	-	wzi64
ERR3891230	30	M	2016-10-12	2017-01-17	97	W19	Alive	3	Left Ventricular Dysfunction	2016-12-10	UC	URINE	NF	R	R	NF	NF	NF	R	R	R	R	S	NF	R	R	R	R	145	249775	446930	5670410	ST2096	1	2	8	9	ybt 14; ICEKp5	140-1LV	-	0	-	0	-	0	-	0	-	wzi64
ERR3891216	60	M	NF	NF	NF	ER	Alive	1	KLEBSIELLA INFECTION	2017-11-23	Others	ABDOMEN	R	R	R	NF	NF	R	S	R	NF	R	S	R	R	R	R	R	109	255573	697119	5450946	ST2096	1	2	5	5	ybt 14; ICEKp5	140-1LV	-	0	-	0	-	0	-	0	-	wzi64
ERR11752337	81	M	2022-01-18	2022-02-07	20	W19	Died	0	Septic Shock	2022-01-22	BC	BLOOD	R	R	R	R	R	R	R	R	R	R	R	R	R	R	NF	S	106	287094	697220	5502034	ST2096	1	2	6	8	ybt 14; ICEKp5	140-1LV	-	0	-	0	-	0	-	0	-	wzi64
ERR3891032	55	M	2016-12-11	2016-12-11	0	W19	Died	2	Diffuse Large B-Cell Lymphoma	2016-12-09	BC	BLOOD	R	R	R	R	R	R	R	NF	NF	R	NF	R	R	NF	S	S	119	290037	717228	5477224	ST2096	1	0	5	5	ybt 14; ICEKp5	140-1LV	-	0	-	0	-	0	-	0	-	wzi64
ERR11752214	66	F	2022-03-20	2022-05-27	68	W24	Died	2	Cholangiocarcinoma	2022-03-21	BC	BLOOD	R	R	R	R	R	I	R	R	R	R	R	R	R	R	NF	I	98	314126	714601	5444944	ST2096	1	3	10	15	ybt 14; ICEKp5	140-1LV	-	0	-	0	-	0	-	0	-	wzi64
ERR3891168	73	F	2014-12-14	2015-01-27	44	W10	Died	NA	LUNG CANCER	2015-01-14	Others	SPINE	R	R	NF	R	NF	NF	NF	NF	NF	NF	R	R	NF	NF	R	NF	65	348192	572938	5180447	ST48	1	0	1	0	ybt 10; ICEKp4	81	-	0	-	0	-	0	-	0	-	wzi167
ERR3891190	25	F	2015-02-11	2015-03-21	38	W19	Died	NA	LINE SEPSIS	2015-03-17	Others	LUNG	NF	S	R	R	R	R	R	R	NF	R	NF	R	R	R	R	R	132	348310	790959	5554693	ST48	1	1	8	12	ybt 10; ICEKp4	81	-	0	-	0	-	0	-	0	-	wzi167
ERR3891135	73	F	2014-12-14	2015-01-27	44	W10	Died	NA	LUNG CANCER	2015-01-18	Others	SPINE	NF	R	NF	R	NF	R	R	NF	R	NF	R	R	NF	NF	R	I	72	348310	544091	5198316	ST48	1	0	1	0	ybt 10; ICEKp4	81	-	0	-	0	-	0	-	0	-	wzi167
ERR3891198	62	F	2016-05-27	2017-07-08	407	W05	Died	3	SEPTIC SHOCK	2017-01-31	BC	BLOOD	R	R	R	R	R	R	R	R	NF	R	NF	R	R	NF	R	R	137	348397	685684	5400965	ST610	1	1	7	11	ybt 9; ICEKp3	209-1LV	-	0	-	0	-	0	-	0	-	wzi305
ERR3891179	69	F	2015-01-19	2015-01-22	3	W05	NF	NA	NSCLC	2015-01-20	Others	LUNG	NF	S	R	R	R	R	R	R	NF	R	NF	R	R	NF	R	R	161	349385	894086	5475190	ST3513	0	0	6	10	-	0	-	0	-	0	-	0	-	0	-	wzi108
ERR11752346	67	M	2020-08-23	2021-05-23	273	BU	Died	2	Pneumonia	2021-01-25	BC	BLOOD	R	R	R	R	R	I	R	R	R	R	R	R	R	R	NF	S	80	316488	820485	5397853	ST2096	1	0	4	2	ybt 14; ICEKp5	140-1LV	-	0	-	0	-	0	-	0	-	wzi64
ERR3891029	71	M	NF	NF	NF	W19	Died	2	Multiorgan Dysfunction Syndrome	2016-12-28	UC	URINE	R	R	R	R	R	R	R	R	NF	R	NF	R	R	NF	NF	S	92	345437	850994	5432228	ST2096	1	3	6	5	ybt 14; ICEKp5 (truncated)	140-2LV	-	0	-	0	-	0	-	0	-	wzi64
ERR3891034	46	M	2016-12-27	2016-12-27	0	OP	Alive	0	ROUTINE CHECK UP	2016-12-27	Others	Others	R	R	R	R	R	R	R	NF	NF	R	NF	R	R	NF	S	S	89	345437	850994	5426031	ST2096	1	0	5	4	ybt 14; ICEKp5 (truncated)	140-2LV	-	0	-	0	-	0	-	0	-	wzi64
ERR3891036	84	M	2016-12-10	2017-03-25	105	W06	Died	2	JEJUNOSTOMY STATE	2017-02-23	BC	BLOOD	NF	R	R	R	R	R	R	R	NF	R	R	R	R	NF	NF	R	109	345437	850992	5531133	ST2096	1	2	6	6	ybt 14; ICEKp5	140-1LV	-	0	-	0	-	0	-	0	-	wzi64
ERR11752318	70	M	2020-12-14	2021-02-15	63	W19	Died	2	Colon Cancer	2020-12-30	BC	BLOOD	R	R	R	R	R	I	R	R	R	R	R	R	R	R	NF	I	98	349750	850995	5533338	ST2096	1	2	7	9	ybt 14; ICEKp5	140-1LV	-	0	-	0	-	0	-	0	-	wzi64
ERR3891033	84	M	2016-12-10	2017-03-25	105	W06	Died	2	JEJUNOSTOMY STATE	2017-02-21	Others	Others	NF	S	R	R	R	R	S	R	NF	R	NF	R	R	R	NF	S	NA	NA	NA	NA	ST2096	4	2	NA	NA	ybt 14; ICEKp5	140-1LV	-	0	iuc 1	1	-	0	-	0	rmpA2_8-60%	wzi64
ERR3891050	72	F	OP	OP	NF	OP	Alive	5	KIDENY DIALYSIS	2017-06-14	Others	LUNG	R	S	R	R	R	R	R	R	NF	R	NF	R	S	R	NF	NF	NA	NA	NA	NA	ST2096	4	1	NA	NA	ybt 14; ICEKp5	140-1LV	-	0	iuc 1	1	-	0	-	0	rmpA2_8-60%	wzi64
ERR11752336	76	F	2022-07-19	2022-07-19	0	OP	Alive	5	Artial Fibrillation	2022-07-19	BC	BLOOD	NF	S	S	NF	R	NF	NF	NF	NF	S	NF	NF	S	NF	NF	NF	92	349752	715341	5470272	ST14	0	0	0	0	-	0	-	0	-	0	-	0	-	0	-	wzi16
ERR11752385	57	F	2022-05-08	2022-06-17	40	W25	Alive	4	AML	2022-01-27	BC	BLOOD	NF	S	S	NF	R	NF	NF	NF	NF	NF	NF	S	S	NF	NF	NF	99	350097	754557	5359179	ST35	0	0	0	0	-	0	-	0	-	0	-	0	-	0	-	wzi119
ERR3891197	68	M	2017-05-26	2017-08-22	88	W19	Died	0	LIMB PAIN	2017-07-11	Others	LUNG	NF	S	R	R	R	R	R	NF	NF	R	NF	R	S	NF	NF	S	112	350119	1232583	5716689	ST101	1	3	10	11	ybt 9; ICEKp3	183-2LV	-	0	-	0	-	0	-	0	-	wzi137
ERR3891182	53	M	2015-01-01	2015-02-10	40	W05	Alive	2	RECTAL CANCER	2015-01-25	Others	C LINE	NF	S	R	NF	NF	R	R	R	NF	NF	NF	R	S	NF	NF	S	110	350429	694667	5648605	ST377	1	3	6	4	ybt 13; ICEKp2 (truncated)	299-3LV	-	0	-	0	-	0	-	0	-	wzi173
ERR11752314	37	F	2022-09-07	2022-09-15	8	W05	Alive	0	Cholelithiasis	2022-09-07	BC	BLOOD	NF	S	S	NF	R	NF	NF	S	NF	S	NF	NF	NF	NF	NF	NF	94	351055	911153	5391624	ST1630	1	0	0	0	ybt 16; ICEKp12	280	-	0	-	0	-	0	-	0	-	wzi262
ERR11752380	62	M	2022-02-04	2022-03-25	49	W19	Died	2	Lung Cacner	2022-02-16	BC	BLOOD	NF	NF	NF	NF	NF	NF	NF	NF	NF	NF	NF	NF	NF	NF	NF	NF	88	355016	929032	5497237	ST231	1	2	7	10	ybt 14; ICEKp5	376	-	0	-	0	-	0	-	0	-	wzi104
ERR3891082	50	F	2018-01-01	2018-01-30	29	W26	Alive	3	PERIPHERAL VASCULAR DISEASE	2018-01-18	Others	TOE	R	R	R	R	R	R	R	R	NF	R	NF	R	R	NF	R	S	149	356201	915676	5652049	ST147	1	2	10	17	ybt 9; ICEKp3	173-2LV	-	0	-	0	-	0	-	0	-	wzi64
ERR11752364	51	F	2022-02-25	2022-02-25	0	W19	Died	3	Gallbladder adenoacanthoma	2022-01-14	BC	BLOOD	NF	S	S	S	NF	NF	NF	S	NF	S	NF	R	NF	NF	NF	NF	101	357556	1215233	5393691	ST45	1	0	8	10	ybt 10; ICEKp4	78-1LV	-	0	-	0	-	0	-	0	-	wzi7
ERR11752345	13	F	NF	NF	NF	W01	Alive	0	Vagainal Disease	2022-02-17	Others	MB	NF	S	R	R	R	S	NF	R	R	R	R	R	S	S	NF	NF	175	361534	1528896	5752146	ST268	0	1	6	7	-	0	-	0	-	0	-	0	-	0	-	wzi95
ERR3891165	80	M	2015-04-09	2015-05-13	34	W05	Alive	NA	UROSEPSIS	2015-04-09	Others	SCROTAL	R	R	R	R	R	R	R	R	R	R	R	R	R	NF	NF	S	100	363231	782391	5584774	ST307	0	0	1	0	-	0	-	0	-	0	-	0	-	0	-	wzi173
ERR3891024	72	F	NF	NF	NF	NA	NF	NA	H CAP + HF	2015-03-14	UC	URINE	R	S	R	R	R	R	R	R	NF	NF	NF	R	R	NF	NF	R	103	363231	1081712	5662724	ST307	0	3	8	7	-	0	-	0	-	0	-	0	-	0	-	wzi173
ERR11752393	68	F	NF	NF	NF	NF	NF	NA	NF	2022-01-12	BC	BLOOD	NF	NF	S	NF	NF	NF	NF	S	NF	S	NF	R	NF	NF	NF	NF	107	365506	531623	5235906	ST1962	0	0	3	3	-	0	-	0	-	0	-	0	-	0	-	wzi468
ERR3891194	78	F	2017-01-04	2017-02-10	37	W05	Alive	1	PEMPHIGOID, BULLOUS	2017-01-05	BC	BLOOD	S	R	R	R	R	R	R	R	NF	R	NF	R	R	NF	NF	S	104	367046	725329	5681457	ST15	0	2	3	3	-	0	-	0	-	0	-	0	-	0	-	wzi64
ERR11752350	53	M	2022-08-06	2022-10-06	61	W26	Alive	4	Heart Failure	2022-09-19	BC	BLOOD	S	S	R	R	R	R	R	R	R	R	R	R	R	NF	NF	S	116	367529	660525	5475328	ST1777	1	2	7	11	ybt 9; ICEKp3	503-1LV	-	0	-	0	-	0	-	0	-	wzi113
ERR3891000	62	F	2016-05-27	2017-07-08	407	W05	Died	3	SEPTIC SHOCK	2017-08-02	BC	BLOOD	R	R	R	R	R	R	R	R	NF	R	NF	R	R	R	R	R	123	369810	685685	5393800	ST610	1	2	8	12	ybt 9; ICEKp3	209-1LV	-	0	-	0	-	0	-	0	-	wzi305
ERR3891016	52	F	2015-02-24	2018-12-04	1379	W05	Alive	2	COLON CANCER	2015-03-27	UC	URINE	NF	S	R	R	R	R	R	R	NF	R	NF	R	R	NF	S	S	101	370897	840800	5515104	ST15	1	1	8	9	ybt 10; ICEKp4	104-1LV	-	0	-	0	-	0	-	0	-	wzi151
ERR11752321	52	F	2022-08-24	2022-10-13	50	W25	Alive	2	ALL	2022-09-15	BC	BLOOD	NF	S	R	R	R	S	NF	R	R	R	R	S	S	R	NF	NF	93	371457	852405	5445786	ST1317	0	0	1	1	-	0	-	0	-	0	-	0	-	0	-	wzi9
ERR11752316	13	F	2021-03-09	2021-08-20	164	W11	Alive	2	Leukemia AML	2021-07-29	BC	BLOOD	NF	S	NF	S	NF	NF	NF	S	NF	S	NF	S	NF	NF	NF	NF	100	371488	854087	5241018	ST1271	0	0	2	3	-	0	-	0	-	0	-	0	-	0	-	wzi84
ERR11752319	65	M	2022-05-26	2022-08-05	71	W14	Died	2	Colon cancer	2022-06-14	BC	BLOOD	NF	S	R	R	R	S	S	NF	R	R	R	R	R	R	NF	NF	106	373779	1519568	5456526	ST4283	1	1	6	10	ybt 10; ICEKp4	89-3LV	-	0	-	0	-	0	-	0	-	wzi451
ERR11752352	50	F	2021-07-21	2021-10-06	77	W19	Alive	6	Breast Cancer	2021-08-17	BC	BLOOD	R	R	R	R	R	R	S	NF	R	R	R	R	R	R	NF	NF	120	376220	1154165	5854348	ST866	4	1	9	17	ybt 18; ICEKp15	400-1LV	-	0	iuc 1	1	-	0	-	0	rmpA2_8-60%	wzi478
ERR3891175	66	M	2015-01-19	2015-01-19	0	OP	Alive	5	Acute Coronary Syndrome	2015-01-19	UC	URINE	R	R	NF	NF	NF	S	S	NF	NF	R	NF	R	S	NF	NF	NF	143	377692	589016	5573447	ST307	0	1	8	14	-	0	-	0	-	0	-	0	-	0	-	wzi173
ERR11752313	76	F	2020-08-23	2021-05-23	273	W23	Died	3	Breast cancer	2021-08-13	BC	BLOOD	NF	S	S	S	NF	NF	NF	NF	NF	S	NF	NF	NF	NF	NF	NF	126	379345	871902	5528792	ST1662	0	0	0	0	-	0	-	0	-	0	-	0	-	0	-	wzi177
ERR3891150	76	M	2014-11-17	2015-01-19	63	W05	NF	NA	PLEURAL EFFUSION	2015-01-07	BC	BLOOD	R	I	R	R	R	I	R	R	NF	R	NF	NF	R	R	S	R	119	379679	613784	5577941	ST147	0	2	7	7	-	0	-	0	-	0	-	0	-	0	-	wzi64
ERR11752386	74	M	2022-06-17	2022-06-28	11	W04	Alive	3	Kidney transplant	2022-06-22	BC	BLOOD	NF	S	S	NF	R	NF	NF	S	NF	S	NF	NF	NF	NF	NF	NF	76	384196	1231667	5449874	ST1799	1	0	0	0	ybt 28; ICEKp6	222-4LV	-	0	-	0	-	0	-	0	-	-
ERR3891210	10	M	2015-01-08	2015-04-15	97	W06	Alive	0	50% BURN 3RD DEGREE	NF	NF	NF	R	R	R	R	NF	NF	R	R	R	R	R	R	R	R	R	R	105	389473	725401	5579425	ST101	1	3	8	10	ybt 9; ICEKp3	183-1LV	-	0	-	0	-	0	-	0	-	wzi137
ERR3891227	21	M	NF	NF	NF	NA	NF	0	SEVERE HEAD INJURY	NF	NF	NF	R	R	R	R	NF	NF	S	S	R	R	R	R	R	R	R	R	155	389479	725003	5673825	ST101	1	3	9	11	ybt 9; ICEKp3	183-1LV	-	0	-	0	-	0	-	0	-	wzi137
ERR3891022	66	M	2017-02-01	2017-05-28	116	W24	Died	5	GROSS HEMATURIA	2017-03-02	BC	BLOOD	R	R	R	R	R	R	R	R	NF	R	NF	R	R	R	NF	R	124	389579	787887	5562768	ST101	1	3	9	9	ybt 9; ICEKp3	183-1LV	-	0	-	0	-	0	-	0	-	wzi137
ERR3891201	77	F	2017-03-02	2017-04-18	47	W05	Died	4	HEPATOCELLULAR CARCINOMA	2017-04-11	Others	LUNG	S	R	R	R	R	R	R	R	NF	R	NF	R	R	S	S	S	118	389580	787898	5675786	ST101	1	3	7	5	ybt 9; ICEKp3	183-1LV	-	0	-	0	-	0	-	0	-	wzi137
ERR3891167	51	F	2015-02-09	2015-02-09	0	ER	Alive	2	PAIN	2015-02-09	UC	URINE	R	R	R	R	R	R	R	R	R	R	R	R	R	NF	NF	R	135	392817	746895	5943261	ST13	0	0	7	13	-	0	-	0	-	0	-	0	-	0	-	wzi74
ERR3891019	36	F	2015-02-09	2015-02-09	0	W16	Alive	1	INFECTED GASTRIC BAND	2015-02-09	Others	ABDOMEN	NF	S	R	R	R	R	R	NF	NF	R	NF	R	S	NF	S	S	104	393065	690751	5674282	ST405	1	1	7	11	ybt 13; ICEKp2	500-3LV	-	0	-	0	-	0	-	0	-	wzi424
ERR11752369	73	M	2022-04-30	2022-08-11	103	W19	Died	5	Septic shock	2022-07-21	BC	BLOOD	I	S	R	R	R	R	R	R	R	R	R	R	R	R	NF	I	69	394033	772803	5271113	ST187	0	0	0	0	-	0	-	0	-	0	-	0	-	0	-	wzi10
ERR3890998	6	M	2015-02-19	2015-04-12	52	W17	Alive	0	BURN	2015-03-22	UC	URINE	R	R	NF	NF	NF	S	S	R	NF	R	NF	R	R	R	NF	NF	81	396238	905750	5264381	ST3345	0	0	5	5	-	0	-	0	-	0	-	0	-	0	-	wzi43
ERR11752341	89	M	2022-09-04	2022-09-06	2	W06	Alive	3	UTI	2022-09-04	BC	BLOOD	NF	S	S	NF	R	NF	NF	S	NF	S	NF	S	R	NF	NF	NF	90	397955	1179706	5457629	ST39	1	0	6	10	ybt 15; ICEKp11	378-1LV	-	0	-	0	-	0	-	0	-	wzi62
ERR3891213	21	M	2015-04-15	2015-04-28	13	W10	Alive	0	SEVERE HEAD INJURY	2015-04-28	Others	LUNG	R	R	R	R	NF	NF	S	S	R	R	R	R	R	R	R	R	78	400589	798303	5238691	ST4277	0	0	0	0	-	0	-	0	-	0	-	0	-	0	-	wzi64
ERR11752384	61	M	2022-05-24	2022-06-15	22	W25	Alive	2	Hyper CVAD	2022-06-06	BC	BLOOD	NF	S	S	S	R	NF	NF	NF	NF	S	NF	NF	NF	NF	NF	NF	72	408082	623596	5419026	ST133	0	0	0	0	-	0	-	0	-	0	-	0	-	0	-	wzi47
ERR3891180	68	M	2015-03-29	2015-03-29	0	ER	Alive	NA	CANCER	2015-03-29	Others	WOUND	NF	NF	NF	NF	NF	NF	NF	NF	NF	NF	NF	NF	NF	NF	S	R	130	408839	613869	5729341	ST268	5	1	6	9	ybt 0; ICEKp10	580	clb 3	13	iuc 1	78-1LV	iro 1	1	rmp 1; KpVP-1,-	149,0	rmpA2_8*	wzi95
ERR3891010	79	F	2015-02-24	2015-04-05	40	W05	Died	NA	MANIDBULAR CARCINOMA	2015-03-25	Others	LT CHEST DRAIN	NF	S	R	R	R	R	R	NF	NF	R	NF	R	R	NF	S	R	97	412276	892178	5634432	ST147	0	3	11	11	-	0	-	0	-	0	-	0	-	0	-	wzi64
ERR11752400	76	F	2020-06-28	2021-01-12	198	W19	Died	2	Septic shock	2020-11-30	Others	MB	I	S	R	R	R	R	R	R	R	R	R	R	NF	NF	NF	S	188	416311	977503	5697550	ST962	1	2	8	13	ybt 10; ICEKp4	78-1LV	-	0	-	0	-	0	-	0	-	wzi149
ERR11752329	59	M	2021-11-06	2022-06-26	232	W06	Alive	2	Sepsis	2022-03-07	BC	BLOOD	R	S	R	R	R	R	R	R	R	R	R	R	R	R	NF	S	141	418128	724552	5374146	ST3159	0	0	0	0	-	0	-	0	-	0	-	0	-	0	-	-
ERR11752374	45	F	2020-12-09	2021-01-15	37	W19	Died	6	Liver Cancer	2020-12-26	Others	MB	NF	S	NF	R	NF	S	NF	NF	R	R	NF	R	R	NF	NF	NF	48	422654	913727	5197169	ST198	0	0	7	9	-	0	-	0	-	0	-	0	-	0	-	wzi16
ERR11752371	47	F	2022-05-29	2022-06-14	16	W26	Died	2	Eisenmenger syndrome	2022-06-13	BC	BLOOD	NF	S	S	S	R	NF	NF	NF	NF	S	NF	R	NF	NF	NF	NF	87	424217	733991	5513270	ST111	1	0	7	9	ybt 14; ICEKp5	382-1LV	-	0	-	0	-	0	-	0	-	wzi45
ERR11752403	49	F	2022-02-02	2022-02-22	20	W23	Died	2	Adenocarcinoma	2022-02-02	BC	BLOOD	NF	S	NF	S	R	NF	NF	NF	NF	S	NF	R	R	NF	NF	NF	73	424842	887568	5242474	ST134	0	0	6	6	-	0	-	0	-	0	-	0	-	0	-	wzi154
ERR3891130	56	M	NF	NF	NF	NF	Alive	1	GENERAL INFECTION	NF	UC	URINE	NF	NF	NF	NF	NF	NF	NF	NF	NF	NF	NF	NF	NF	NF	NF	NF	118	430693	1039629	5754299	ST147	1	3	11	13	ybt 10; ICEKp4	384	-	0	-	0	-	0	-	0	-	wzi64
ERR3891132	56	M	NF	NF	NF	NF	Alive	1	GENERAL INFECTION	NF	Others	Others	R	R	R	R	R	R	R	NF	NF	R	NF	R	R	NF	R	S	140	430693	959666	5787193	ST147	1	2	10	13	ybt 10; ICEKp4	384	-	0	-	0	-	0	-	0	-	wzi64
ERR3891191	77	M	2017-02-08	2017-04-01	52	W10	Died	3	Benign Hypertension	2017-02-15	Others	LUNG	NF	S	R	R	R	S	NF	R	NF	R	NF	S	R	R	NF	NF	134	432817	770899	5592984	ST101	1	3	10	12	ybt 9; ICEKp3	183-2LV	-	0	-	0	-	0	-	0	-	wzi137
ERR11752348	30	F	2022-01-01	2022-01-15	14	L&D	Died	1	Spontaneous vaginal delivery	2022-01-08	BC	BLOOD	NF	NF	S	NF	NF	NF	NF	S	NF	S	NF	S	NF	NF	NF	NF	43	441045	1194385	5196193	ST105	1	0	0	0	ybt 5; ICEKp6	10-2LV	-	0	-	0	-	0	-	0	-	wzi383
ERR11752358	66	F	2020-12-23	2021-02-02	41	W23	Alive	3	Sepsis	2020-12-23	BC	BLOOD	NF	S	S	NF	R	NF	NF	NF	NF	NF	NF	S	S	NF	NF	NF	89	441595	1362284	5609446	ST560	0	0	0	0	-	0	-	0	-	0	-	0	-	0	-	wzi9
ERR11752366	30	F	2021-02-06	2021-03-03	25	W16	Alive	1	Acute cholecystits	2021-02-17	BC	BLOOD	NF	S	R	R	R	S	S	R	R	R	R	R	R	NF	NF	NF	82	441612	1042147	5352897	ST107	0	1	7	11	-	0	-	0	-	0	-	0	-	0	-	-
ERR11752379	53	M	2020-11-22	2021-01-08	47	W14	Alive	3	Duodenal polyp	2020-12-16	BC	BLOOD	NF	S	R	R	R	R	I	R	R	R	R	I	S	NF	NF	I	127	451591	949029	5607319	ST29	0	0	0	0	-	0	-	0	-	0	-	0	-	0	-	wzi178
ERR3891172	71	F	NF	NF	NF	W16	Alive	2	LT. URETEROSCOPY + LASER	2014-12-27	BC	BLOOD	R	R	R	R	R	R	R	R	NF	R	NF	R	R	NF	S	S	114	453040	804500	5430270	ST29	1	1	6	10	ybt 14; ICEKp5	151	-	0	-	0	-	0	-	0	-	wzi19
ERR11752389	59	M	2021-11-06	2022-06-26	232	W06	Alive	2	Sepsis	2022-01-07	Others	MB	NF	S	S	S	NF	S	S	NF	NF	S	NF	S	S	S	NF	NF	122	468725	957935	5376608	ST3159	0	0	0	0	-	0	-	0	-	0	-	0	-	0	-	-
ERR3891015	62	F	2016-05-27	2017-07-08	407	W05	Died	3	SEPTIC SHOCK	2017-02-11	BC	BLOOD	NF	R	R	R	R	R	R	R	NF	R	NF	R	R	NF	NF	R	126	473900	1740788	5393046	ST610	1	2	8	12	ybt 9; ICEKp3	209-1LV	-	0	-	0	-	0	-	0	-	wzi305
ERR11752334	7	M	2021-03-28	2022-03-30	367	W11	Alive	2	ALL	2022-01-27	BC	BLOOD	S	R	R	S	NF	NF	NF	NF	NF	S	NF	R	NF	NF	NF	NF	71	474570	1879707	5415985	ST784	1	1	6	10	ybt 9; ICEKp3	183-1LV	-	0	-	0	-	0	-	0	-	wzi118
ERR11752395	81	M	2022-08-24	2022-09-15	22	W24	Died	4	Adenocarcinoma	2021-07-21	BC	BLOOD	NF	S	S	S	R	NF	NF	S	NF	S	NF	S	S	NF	NF	NF	48	478946	1097100	5088135	ST17	0	0	0	0	-	0	-	0	-	0	-	0	-	0	-	wzi82
ERR3891170	62	F	2015-03-01	2015-04-27	57	W05	Alive	5	NA	2015-03-22	Others	LUNG	S	R	R	R	R	R	R	R	NF	R	NF	R	R	NF	S	S	106	482112	1185139	5393691	ST280	0	2	8	10	-	0	-	0	-	0	-	0	-	0	-	wzi82
ERR3891005	0.3	M	2015-02-07	2015-05-25	107	W08	Died	NA	HEPATIC MESENCHYMAL HAMARTOMA	2015-07-02	BC	BLOOD	R	R	R	R	R	R	R	R	NF	R	NF	R	R	NF	S	S	85	493653	1046549	5456887	ST985	1	0	6	10	ybt 16; ICEKp12	277	-	0	-	0	-	0	-	0	-	wzi39
ERR11752362	49	M	2022-09-23	2022-09-28	5	W06	Alive	6	Arteriovenous fistula	2022-09-07	BC	BLOOD	NF	S	S	NF	R	NF	NF	S	NF	S	NF	NF	NF	NF	NF	NF	92	500739	878852	5370594	ST111	1	0	0	0	ybt 14; ICEKp5	382	-	0	-	0	-	0	-	0	-	wzi63
ERR3890999	60	M	2016-12-21	2017-04-02	102	W19	Alive	1	PLEURAL EMPYEMA	2017-01-17	Others	Others	R	R	R	R	R	R	R	R	NF	R	NF	R	R	NF	NF	R	131	506441	1943657	5629585	ST4266	0	0	0	0	-	0	-	0	-	0	-	0	-	0	-	wzi119
ERR11752340	56	M	2022-05-26	2022-06-01	6	W14	Alive	9	Acute cholecystits	2022-05-22	BC	BLOOD	NF	S	R	R	R	S	NF	R	R	R	R	R	R	R	NF	NF	62	511013	1867270	5403297	ST3153	0	0	9	14	-	0	-	0	-	0	-	0	-	0	-	wzi104
ERR11752392	75	M	2022-06-10	2022-07-03	23	W06	Alive	2	Malignant otitis	2022-06-10	BC	BLOOD	S	R	S	NF	R	NF	NF	NF	NF	S	NF	R	NF	NF	NF	NF	73	597370	1232374	5272122	ST35	0	0	9	14	-	0	-	0	-	0	-	0	-	0	-	-
ERR11752327	26	F	2022-02-05	2022-03-07	30	W25	Alive	2	Pneumonia	2022-02-05	BC	BLOOD	NF	S	S	S	R	NF	NF	S	NF	S	NF	NF	R	NF	NF	NF	83	628061	887345	5293916	ST4783	0	0	6	6	-	0	-	0	-	0	-	0	-	0	-	-
ERR11752308	89	M	2022-06-14	2022-06-23	9	W06	Died	3	Sepsis	2022-06-16	BC	BLOOD	NF	S	R	R	R	S	S	R	R	R	R	R	R	R	NF	NF	68	643304	1414190	5466930	ST111	1	1	7	11	ybt 14; ICEKp5	147	-	0	-	0	-	0	-	0	-	wzi63
ERR11752356	61	F	2022-09-21	2022-09-26	5	OP	Alive	4	Bacteremia	2022-09-18	BC	BLOOD	NF	NF	S	NF	R	NF	NF	S	NF	S	NF	S	NF	NF	NF	NF	39	700080	1475037	5197227	ST636	1	0	5	5	ybt 5; ICEKp6	10	-	0	-	0	-	0	-	0	-	wzi95
ERR11752398	52	M	2022-04-08	2022-06-29	82	W25	Alive	2	Leukemia	2022-06-08	BC	BLOOD	NF	S	S	S	R	S	NF	NF	NF	NF	NF	S	NF	NF	NF	NF	54	700725	1435783	5489737	ST1317	0	0	1	1	-	0	-	0	-	0	-	0	-	0	-	wzi9
ERR11752322	66	F	2022-07-18	2022-07-31	13	W23	Alive	2	Cervical Cancer	2022-07-23	BC	BLOOD	NF	S	S	S	R	NF	NF	NF	NF	S	NF	NF	NF	NF	NF	NF	37	736534	1445644	5059328	ST1537	0	0	0	0	-	0	-	0	-	0	-	0	-	0	-	wzi502
ERR11752361	56	F	2022-09-05	2022-09-07	2	W19	Alive	3	Septic shock	2022-09-05	BC	BLOOD	NF	S	S	S	S	S	NF	NF	NF	NF	NF	S	NF	NF	NF	NF	55	773036	1209354	5381495	ST940	0	0	6	6	-	0	-	0	-	0	-	0	-	0	-	wzi82
ERR3891188	0.3	M	2015-02-07	2015-05-25	107	W08	Died	NA	HEPATIC MESENCHYMAL HAMARTOMA	2015-08-02	Others	Others	R	R	R	R	R	R	R	R	NF	R	NF	R	R	NF	NF	S	63	890548	1046697	5461651	ST985	1	0	6	10	ybt 16; ICEKp12	277	-	0	-	0	-	0	-	0	-	wzi39
ERR3891066	62	F	2017-05-07	2017-06-11	35	W19	Died	1	ASCENDING CHOLANGITIS	2017-10-05	Others	Others	NF	S	R	NF	NF	R	R	R	NF	R	NF	R	R	NF	NF	R	NA	NA	NA	NA	ST2096	0	0	NA	NA	-	-	-	-	-	-	-	-	-	-	-	wzi64
ERR3891071	51	M	2017-05-03	2017-05-22	19	W22	Died	2	PANCREATIC CANCER	2017-05-22	BC	BLOOD	R	R	R	R	NF	NF	R	S	R	R	R	R	R	R	R	R	NA	NA	NA	NA	ST2096	4	2	NA	NA	ybt 14; ICEKp5 (incomplete)	140-2LV	-	0	iuc 1	1	-	0	-	0	rmpA2_8-60%	wzi64
ERR3891232	56	M	2016-12-12	2017-10-03	295	W10	Died	1	CERVICAL MYELPATHY	2017-01-23	UC	URINE	R	R	R	R	NF	NF	R	R	S	R	S	R	R	R	R	R	NA	NA	NA	NA	ST2096	1	2	NA	NA	ybt 14; ICEKp5	140-1LV	-	0	-	0	-	0	-	0	-	wzi64
ERR11752377	73	M	2021-10-16	2022-01-11	87	W19	Died	4	GIM	2022-01-11	BC	BLOOD	R	S	R	R	R	I	R	R	R	R	R	R	R	R	NF	R	117	314126	850993	5678783	ST2096	3	3	10	15	-	0	-	0	iuc 1	1-1LV	-	0	-	0	rmpA2_8-60%	wzi64
ERR3891173	71	F	NF	NF	NF	W16	Alive	2	LT. URETEROSCOPY + LASER	2014-12-27	BC	BLOOD	NF	S	R	R	R	R	R	R	NF	R	NF	R	R	R	R	R	NA	NA	NA	NA	ST392	0	1	NA	NA	-	0	-	0	-	0	-	0	-	0	-	wzi187
ERR3891184	10	M	2015-01-08	2015-04-15	97	W06	Alive	0	50% BURN 3RD DEGREE	2015-02-17	Others	RT TRUNK	R	R	R	R	R	R	R	R	NF	R	NF	R	R	NF	NF	R	NA	NA	NA	NA	ST14	1	3	NA	NA	ybt 14; ICEKp5	140-1LV	-	0	-	0	-	0	-	0	-	wzi2
ERR11752333	70	M	2022-06-21	2022-08-27	67	W06	Died	4	UTI	2022-08-14	BC	BLOOD	R	S	R	R	R	I	R	R	R	R	R	R	R	R	NF	NF	117	314126	851199	5740003	ST2096	4	3	10	15	ybt 14; ICEKp5	140-1LV	-	0	iuc 1	1-1LV	-	0	-	0	rmpA2_8-60%	wzi64
ERR11752404	76	F	NF	NF	NF	OP	Alive	5	Chronic Kidney Dis.	2022-06-21	BC	BLOOD	NF	S	S	NF	R	NF	NF	NF	NF	S	NF	S	S	NF	NF	NF	NA	NA	NA	NA	ST14	0	0	NA	NA	-	0	-	0	-	0	-	0	-	0	-	wzi16
ERR3891120	56	M	2017-12-20	2018-02-28	70	W05	Alive	2	SEIZURE	2018-01-29	Others	BAL	R	R	NF	R	NF	NF	S	NF	R	R	R	R	R	NF	NF	S	NA	NA	NA	NA	ST219	1	1	6	9	ybt 14; ICEKp5 (truncated)	354-2LV	-	0	-	0	-	0	-	0	-	-
[truncated: 328 more columns]

## Sheet: GlobalIsolate(Clusters)
BioSample	Location	Isolate	Run	Isolation type	SNP cluster	Collection_date
SAMN08932883	China	PDT000336614.1	NA	NA	PDS000041740.63	NA
SAMEA3918558	NA	PDT000437875.1	ERR1585682	NA	PDS000041740.63	NA
SAMEA3918567	NA	PDT000437883.1	ERR1585690	NA	PDS000041740.63	NA
SAMEA3918568	NA	PDT000437884.1	ERR1585691	NA	PDS000041740.63	NA
SAMEA3918570	NA	PDT000437886.1	ERR1585693	NA	PDS000041740.63	NA
SAMEA3918607	NA	PDT000437923.1	ERR1585730	NA	PDS000041740.63	NA
SAMEA3918608	NA	PDT000437924.1	ERR1585731	NA	PDS000041740.63	NA
SAMEA3918367	NA	PDT000438193.1	ERR1595472	NA	PDS000041740.63	NA
SAMEA3918698	NA	PDT000438338.1	ERR1640743	NA	PDS000041740.63	NA
SAMEA3918737	NA	PDT000438361.1	ERR1640766	NA	PDS000041740.63	NA
SAMEA104233189	Ireland	PDT000442296.1	ERR2109184	clinical	PDS000041740.63	2016
SAMEA4724627	Norway	PDT000537556.1	ERR2631534	clinical	PDS000041740.63	2014
SAMEA4724628	Norway	PDT000537557.1	ERR2631535	clinical	PDS000041740.63	2014
SAMEA4724631	Norway	PDT000537560.1	ERR2631538	clinical	PDS000041740.63	2014
SAMEA4724635	Norway	PDT000537564.1	ERR2631542	clinical	PDS000041740.63	2014
SAMEA4724639	Norway	PDT000537568.1	ERR2631546	clinical	PDS000041740.63	2015
SAMEA4724640	Norway	PDT000537569.1	ERR2631547	clinical	PDS000041740.63	2015
SAMEA4724641	Norway	PDT000537570.1	ERR2631548	clinical	PDS000041740.63	2015
SAMEA4724645	Norway	PDT000537572.1	ERR2631552	clinical	PDS000041740.63	2015
SAMEA4724646	Norway	PDT000537573.1	ERR2631553	clinical	PDS000041740.63	2015
SAMEA4724647	Norway	PDT000537574.1	ERR2631554	clinical	PDS000041740.63	2015
SAMEA4724648	Norway	PDT000537575.1	ERR2631555	clinical	PDS000041740.63	2015
SAMEA4724649	Norway	PDT000537576.1	ERR2631556	clinical	PDS000041740.63	2015
SAMEA4724650	Norway	PDT000537577.1	ERR2631557	clinical	PDS000041740.63	2015
SAMEA4724651	Norway	PDT000537578.1	ERR2631558	clinical	PDS000041740.63	2015
SAMEA4724652	Norway	PDT000537579.1	ERR2631559	clinical	PDS000041740.63	2015
SAMEA4724653	Norway	PDT000537580.1	ERR2631560	clinical	PDS000041740.63	2015
SAMN12393115	USA	PDT000591503.1	SRR9858761	clinical	PDS000041740.63	2018-02-18
SAMN12393113	USA	PDT000591521.1	SRR9858781	clinical	PDS000041740.63	2017-11-09
SAMN12393111	USA	PDT000591570.1	SRR9858838	clinical	PDS000041740.63	2017-07-23
SAMN12393108	USA	PDT000591582.1	SRR9858850	clinical	PDS000041740.63	2017-06-30
SAMEA4781608	NA	PDT000614414.1	ERR3479939	NA	PDS000041740.63	NA
SAMEA4781620	NA	PDT000614426.1	ERR3479951	NA	PDS000041740.63	NA
SAMEA4781227	NA	PDT000614785.1	ERR3480310	NA	PDS000041740.63	NA
SAMEA4781328	NA	PDT000615044.1	ERR3480569	NA	PDS000041740.63	NA
SAMEA5378040	NA	PDT000632913.1	ERR3567714	NA	PDS000041740.63	NA
SAMEA6368830	NA	PDT000675649.1	ERR3713222	NA	PDS000041740.63	NA
SAMEA5049463	NA	PDT000685506.1	ERR3904577	NA	PDS000041740.63	NA
SAMEA5048845	NA	PDT000708426.1	ERR3932298	NA	PDS000041740.63	NA
SAMEA5342483	NA	PDT000747358.1	ERR4139338	NA	PDS000041740.63	NA
SAMEA5342490	NA	PDT000747379.1	ERR4139359	NA	PDS000041740.63	NA
SAMN14967589	USA	PDT000852561.1	NA	clinical	PDS000041740.63	2018-02-26
SAMN15813841	Qatar	PDT000879563.1	SRR12570012	clinical	PDS000041740.63	2017-08-24
SAMN13829679	Qatar	PDT000880932.1	SRR11267913	clinical	PDS000041740.63	2018-06-05
SAMN13829666	Qatar	PDT000880946.1	SRR11267927	clinical	PDS000041740.63	2018-11-28
SAMEA6155806	NA	PDT000884394.1	ERR4783235	NA	PDS000041740.63	NA
SAMN16823215	USA	PDT000893368.2	SRR13085661	clinical	PDS000041740.63	2017
SAMN16823214	USA	PDT000893369.2	SRR13085662	clinical	PDS000041740.63	2017
SAMN16823207	USA	PDT000893377.1	SRR13085670	clinical	PDS000041740.63	2017
SAMN16823206	USA	PDT000893378.1	SRR13085671	clinical	PDS000041740.63	2017
SAMN16823205	USA	PDT000893379.1	SRR13085672	clinical	PDS000041740.63	2017
SAMN16823203	USA	PDT000893381.1	SRR13085674	clinical	PDS000041740.63	2017
SAMN16823197	USA	PDT000893388.1	SRR13085681	clinical	PDS000041740.63	2017
SAMN16823195	USA	PDT000893390.1	SRR13085683	clinical	PDS000041740.63	2017
SAMN16823551	USA	PDT000893550.2	SRR13087666	clinical	PDS000041740.63	2018
SAMN16980988	USA	PDT000901760.1	SRR13181763	clinical	PDS000041740.63	2018
SAMN16980979	USA	PDT000901769.1	SRR13181772	clinical	PDS000041740.63	2018
SAMN16980978	USA	PDT000901771.2	SRR13181774	clinical	PDS000041740.63	2018
SAMN16980977	USA	PDT000901772.1	SRR13181775	clinical	PDS000041740.63	2018
SAMN16981260	USA	PDT000901788.2	SRR13181866	clinical	PDS000041740.63	2018
SAMN16776107	Brazil	PDT000914445.1	NA	clinical	PDS000041740.63	2020-01-23
SAMD00243950	NA	PDT000930774.2	NA	NA	PDS000041740.63	2018
SAMD00243951	NA	PDT000930775.2	NA	NA	PDS000041740.63	2018
SAMD00243956	NA	PDT000930778.2	NA	NA	PDS000041740.63	2018
SAMD00243973	NA	PDT000930779.2	NA	NA	PDS000041740.63	2018
SAMN18085541	Australia	PDT000974276.1	SRR13802998	clinical	PDS000041740.63	2018
SAMEA6107752	NA	PDT000989434.1	ERR5233942	NA	PDS000041740.63	NA
SAMEA6107720	NA	PDT000989472.1	ERR5233986	NA	PDS000041740.63	NA
SAMEA6107715	NA	PDT000989588.1	ERR5233980	NA	PDS000041740.63	NA
SAMN19016762	USA	PDT001020423.1	SRR14450248	clinical	PDS000041740.63	2018
SAMN19414787	USA	PDT001056430.1	SRR14683062	environmental/other	PDS000041740.63	2021
SAMN19414786	USA	PDT001056431.2	SRR16958617	environmental/other	PDS000041740.63	2021
SAMEA8218060	Germany	PDT001071314.1	ERR5432417	clinical	PDS000041740.63	2019-01-01
SAMEA8218084	Germany	PDT001071335.1	ERR5432441	clinical	PDS000041740.63	2019-01-01
SAMEA8948890	Norway	PDT001092082.1	ERR6293952	clinical	PDS000041740.63	2015
SAMEA8948891	Norway	PDT001092083.1	ERR6293953	clinical	PDS000041740.63	2015
SAMEA8948914	Norway	PDT001092084.1	ERR6293954	clinical	PDS000041740.63	2015
SAMN23011660	USA	PDT001172810.2	SRR16894228	clinical	PDS000041740.63	2021
SAMEA7591102	NA	PDT001193079.1	ERR7225154	NA	PDS000041740.63	NA
SAMEA8729314	NA	PDT001193724.1	ERR7225799	NA	PDS000041740.63	NA
SAMEA9843921	NA	PDT001194563.1	ERR7226641	NA	PDS000041740.63	NA
SAMN16614899	USA	PDT001196673.2	SRR17431349	clinical	PDS000041740.63	2019-02
SAMN20566095	Australia	PDT001197020.1	SRR15348082	environmental/other	PDS000041740.63	2019-02
SAMN20566094	Australia	PDT001197021.1	SRR15348083	environmental/other	PDS000041740.63	2019-02
SAMN20566092	Australia	PDT001197025.1	SRR15348087	environmental/other	PDS000041740.63	2019-02
SAMEA10468401	NA	PDT001198524.1	ERR7221157	NA	PDS000041740.63	NA
SAMEA10468403	NA	PDT001198527.1	ERR7221160	NA	PDS000041740.63	NA
SAMEA10468498	NA	PDT001198623.1	ERR7221256	NA	PDS000041740.63	NA
SAMEA7379008	NA	PDT001204029.1	ERR7449028	NA	PDS000041740.63	NA
SAMEA7378935	NA	PDT001206616.1	ERR7568242	NA	PDS000041740.63	NA
SAMEA7190640	Germany	PDT001209795.1	ERR4465143	clinical	PDS000041740.63	NA
SAMN24297135	United Kingdom	PDT001227361.1	SRR17308529	clinical	PDS000041740.63	2015-04-07
SAMN24297080	United Kingdom	PDT001227722.1	SRR17308897	clinical	PDS000041740.63	2016-03-21
SAMN26101595	USA	PDT001256039.1	SRR18175556	environmental/other	PDS000041740.63	2020-12
SAMN26101594	USA	PDT001256040.1	SRR18175557	environmental/other	PDS000041740.63	2020-12
SAMN26101435	USA	PDT001256073.1	SRR18175591	environmental/other	PDS000041740.63	2019-12
SAMN26101476	USA	PDT001256115.1	SRR18175633	environmental/other	PDS000041740.63	2019-07-22
SAMEA7566384	NA	PDT001265157.2	ERR8771355	NA	PDS000041740.63	NA
SAMEA7566453	NA	PDT001265290.1	ERR8771515	NA	PDS000041740.63	NA
SAMEA7566244	NA	PDT001265352.1	ERR8771582	NA	PDS000041740.63	NA
SAMEA9453961	NA	PDT001266405.1	ERR8773118	NA	PDS000041740.63	NA
SAMEA9454025	NA	PDT001266407.1	ERR8773120	NA	PDS000041740.63	NA
SAMEA9453521	NA	PDT001266446.1	ERR8773162	NA	PDS000041740.63	NA
SAMEA9454043	NA	PDT001266641.1	ERR8773410	NA	PDS000041740.63	NA
SAMEA9453894	NA	PDT001266705.1	ERR8773481	NA	PDS000041740.63	NA
SAMEA9453948	NA	PDT001266821.1	ERR8773750	NA	PDS000041740.63	NA
SAMEA9453951	NA	PDT001266823.1	ERR8773755	NA	PDS000041740.63	NA
SAMEA9454031	NA	PDT001266965.1	ERR8774135	NA	PDS000041740.63	NA
SAMEA9455036	NA	PDT001267256.1	ERR8774730	NA	PDS000041740.63	NA
SAMEA8263590	NA	PDT001268664.1	ERR8772556	NA	PDS000041740.63	NA
SAMN26849760	USA	PDT001273731.2	SRR18396906	clinical	PDS000041740.63	2017
SAMN26849759	USA	PDT001273732.1	SRR18396907	clinical	PDS000041740.63	2017
SAMEA9454453	NA	PDT001274274.1	ERR8774174	NA	PDS000041740.63	NA
SAMN27480204	USA	PDT001280824.2	SRR18686662	clinical	PDS000041740.63	2022
SAMN27480196	USA	PDT001280833.2	SRR18686671	clinical	PDS000041740.63	2022
SAMN27480195	USA	PDT001280834.2	SRR18686672	clinical	PDS000041740.63	2022
SAMEA13206894	NA	PDT001283918.1	ERR9035508	NA	PDS000041740.63	NA
SAMN26976319	USA	PDT001284058.1	SRR18486030	clinical	PDS000041740.63	2018-02-03
SAMN26976298	USA	PDT001284060.2	SRR18486032	clinical	PDS000041740.63	2017-12-27
SAMN16823193	USA	PDT001285157.1	NA	clinical	PDS000041740.63	2017
SAMN16823194	USA	PDT001285158.1	NA	clinical	PDS000041740.63	2017
SAMN26743009	Germany	PDT001287309.1	SRR18344251	clinical	PDS000041740.63	2021-01-01
SAMN28179274	USA	PDT001304735.2	SRR19159558	clinical	PDS000041740.63	2017
SAMN28193636	USA	PDT001306005.1	SRR19169379	clinical	PDS000041740.63	2022
SAMN17214286	India	PDT001314894.1	NA	clinical	PDS000041740.63	2015
SAMN28546373	China	PDT001341983.1	NA	clinical	PDS000041740.63	2020-11-23
SAMN28546313	China	PDT001342037.1	NA	NA	PDS000041740.63	2020-10-09
SAMN28546312	China	PDT001342049.1	NA	NA	PDS000041740.63	2020-10-09
SAMN29506942	USA	PDT001352762.1	SRR19986751	clinical	PDS000041740.63	2022
SAMN29506940	USA	PDT001352764.2	SRR19986753	clinical	PDS000041740.63	2022
SAMN29507027	USA	PDT001352879.2	SRR19986872	clinical	PDS000041740.63	2022
SAMN29507259	USA	PDT001352943.2	SRR19987085	clinical	PDS000041740.63	2022
SAMN27363284	China	PDT001355224.1	NA	clinical	PDS000041740.63	2021-12
SAMN27363280	China	PDT001355229.1	NA	clinical	PDS000041740.63	2021-11
SAMN27363276	China	PDT001355233.1	NA	clinical	PDS000041740.63	2021-11
SAMN27363258	China	PDT001355251.1	NA	clinical	PDS000041740.63	2021-07
SAMEA7566225	NA	PDT001362242.1	ERR7735312	NA	PDS000041740.63	NA
SAMN25041700	Guadeloupe	PDT001366168.1	SRR17644222	clinical	PDS000041740.63	2019
SAMN25041778	Guadeloupe	PDT001366249.1	SRR17644303	clinical	PDS000041740.63	2019
SAMN27122149	Italy	PDT001381359.1	NA	clinical	PDS000041740.63	2020-04-27
SAMN30498053	USA	PDT001398008.1	SRR21201060	clinical	PDS000041740.63	2022
SAMN30498023	USA	PDT001398031.2	SRR21201088	clinical	PDS000041740.63	2022
SAMN22884025	Kenya	PDT001410815.1	NA	clinical	PDS000041740.63	2018-06-05
SAMN31892343	Ghana	PDT001518755.1	NA	clinical	PDS000041740.63	2022
SAMN31892280	Ghana	PDT001518769.1	NA	clinical	PDS000041740.63	2022
SAMEA112282335	India	PDT001558998.1	ERR10738899	NA	PDS000041740.63	NA
SAMN32646419	Mexico	PDT001580343.1	SRR23029161	clinical	PDS000041740.63	2021-08-20
SAMN32646413	Mexico	PDT001580349.1	SRR23029167	clinical	PDS000041740.63	2021-08-12
SAMN32646404	Mexico	PDT001580359.1	SRR23029177	clinical	PDS000041740.63	2022-03-11
SAMN32801839	USA	PDT001582362.1	SRR23133879	clinical	PDS000041740.63	2022
SAMEA111547228	Spain	PDT001610648.1	ERR10461812	clinical	PDS000041740.63	2021-02-01
SAMN33285654	USA	PDT001615337.2	SRR23455384	clinical	PDS000041740.63	2022
SAMEA112638265	Viet Nam	PDT001617344.1	ERR10877906	clinical	PDS000041740.63	NA
SAMEA112638272	Viet Nam	PDT001617351.1	ERR10877913	clinical	PDS000041740.63	NA
SAMEA112638273	Viet Nam	PDT001617352.1	ERR10877914	clinical	PDS000041740.63	NA
SAMEA112638274	Viet Nam	PDT001617353.1	ERR10877915	clinical	PDS000041740.63	NA
SAMEA112638285	Viet Nam	PDT001617364.1	ERR10877926	clinical	PDS000041740.63	NA
SAMEA112638286	Viet Nam	PDT001617365.1	ERR10877927	clinical	PDS000041740.63	NA
SAMN33566929	Brazil	PDT001655840.1	NA	clinical	PDS000041740.63	NA
SAMN33566914	Brazil	PDT001655862.1	NA	clinical	PDS000041740.63	NA
SAMN33905373	USA	PDT001668545.2	SRR23957839	clinical	PDS000041740.63	NA
SAMN33940076	USA	PDT001671257.1	SRR23983341	clinical	PDS000041740.63	NA
SAMD00499270	Japan	PDT001701510.1	DRR387774	clinical	PDS000041740.63	NA
SAMD00500866	Japan	PDT001702943.1	DRR389370	clinical	PDS000041740.63	NA
SAMD00499285	Japan	PDT001704394.1	DRR387789	clinical	PDS000041740.63	NA
SAMD00499293	Japan	PDT001704398.1	DRR387797	clinical	PDS000041740.63	NA
SAMD00500878	Japan	PDT001705195.1	DRR389382	clinical	PDS000041740.63	NA
SAMD00501389	Japan	PDT001705459.1	DRR389893	clinical	PDS000041740.63	NA
SAMD00500274	Japan	PDT001705722.1	DRR388778	clinical	PDS000041740.63	NA
SAMN34493871	USA	PDT001717007.2	SRR24377310	clinical	PDS000041740.63	NA
SAMN34493869	USA	PDT001717009.2	SRR24377312	clinical	PDS000041740.63	NA
SAMN34589517	USA	PDT001719416.2	SRR24437761	clinical	PDS000041740.63	NA
SAMN34589364	USA	PDT001719426.2	SRR24437771	clinical	PDS000041740.63	NA
SAMN34998438	USA	PDT001726318.2	SRR24465988	clinical	PDS000041740.63	NA
SAMN34998432	USA	PDT001726324.2	SRR24465994	clinical	PDS000041740.63	NA
SAMN35217886	USA	PDT001742469.1	SRR24660995	clinical	PDS000041740.63	NA
SAMN35159643	USA	PDT001744131.1	SRR24673245	clinical	PDS000041740.63	NA
SAMN35159640	USA	PDT001744134.1	SRR24673248	clinical	PDS000041740.63	NA
SAMN35159636	USA	PDT001744138.1	SRR24673252	clinical	PDS000041740.63	NA
SAMN35159661	USA	PDT001744143.1	SRR24673257	clinical	PDS000041740.63	NA
SAMN35159609	USA	PDT001744144.1	SRR24673258	clinical	PDS000041740.63	NA
SAMN23532346	Norway	PDT001766212.1	NA	NA	PDS000041740.63	NA
SAMN23532345	Norway	PDT001766213.1	NA	NA	PDS000041740.63	NA
SAMN23532344	Norway	PDT001766222.1	NA	NA	PDS000041740.63	NA
SAMN23532347	Norway	PDT001767033.1	NA	NA	PDS000041740.63	NA
SAMN28235847	USA	PDT001769951.1	SRR19200987	clinical	PDS000041740.63	NA
SAMN35664498	USA	PDT001771617.1	SRR24866319	clinical	PDS000041740.63	NA
SAMN11853651	Oman	PDT000534825.1	SRR9122681	clinical	PDS000046919.5	2015-01-01/2015-08-31
SAMN11853650	Oman	PDT000534828.1	SRR9122684	clinical	PDS000046919.5	2015-01-01/2015-08-31
SAMN11853648	Oman	PDT000534830.1	SRR9122686	clinical	PDS000046919.5	2015-01-01/2015-08-31
SAMN13042028	Oman	PDT000609771.1	SRR10294914	clinical	PDS000046919.5	2015-09-13
SAMN13042009	Oman	PDT000609789.1	SRR10294935	clinical	PDS000046919.5	2015-08-10
SAMN13042040	Oman	PDT000609950.1	SRR10294900	clinical	PDS000046919.5	2015-09-30
SAMN13042038	Oman	PDT000611889.1	SRR10294903	clinical	PDS000046919.5	2015-09-28
SAMN24019089	United Kingdom	PDT001243442.1	SRR17302148	clinical	PDS000046919.5	2015-08-11
SAMEA6368260	Netherlands	PDT000675082.1	ERR3712653	NA	PDS000056139.10	NA
SAMEA6368269	Netherlands	PDT000675090.1	ERR3712662	NA	PDS000056139.10	NA
SAMEA6368439	Netherlands	PDT000675259.1	ERR3712832	NA	PDS000056139.10	NA
SAMEA6427886	United Kingdom	PDT000716544.1	ERR3771721	NA	PDS000056139.10	2016
SAMEA6427907	Germany	PDT000716560.1	ERR3771737	NA	PDS000056139.10	2016
SAMEA6427909	Germany	PDT000716561.1	ERR3771738	NA	PDS000056139.10	2017
SAMEA6427939	Germany	PDT000716582.1	ERR3771764	NA	PDS000056139.10	2019
SAMN26149163	Turkey	PDT001256976.1	NA	clinical	PDS000056139.10	2015
SAMEA8264147	NA	PDT001266251.1	ERR8772959	NA	PDS000056139.10	NA
SAMEA8263896	NA	PDT001266260.1	ERR8772968	NA	PDS000056139.10	NA
SAMEA8264146	NA	PDT001274256.1	ERR8772881	NA	PDS000056139.10	NA
SAMN26422322	Turkey	PDT001289574.1	SRR18217125	clinical	PDS000056139.10	2018-08-10
SAMN26422318	Turkey	PDT001289602.1	SRR18217153	clinical	PDS000056139.10	2018-07-29
SAMN26422355	Turkey	PDT001289619.1	SRR18217170	clinical	PDS000056139.10	2018-11-04
SAMN26422315	Turkey	PDT001289657.1	SRR18217208	clinical	PDS000056139.10	2019-03-18
SAMN26422333	Turkey	PDT001289676.1	SRR18217227	clinical	PDS000056139.10	2019-02-01
SAMN26422350	Turkey	PDT001289702.1	SRR18217253	clinical	PDS000056139.10	2018-09-24
SAMN26422340	Turkey	PDT001289713.1	SRR18217264	clinical	PDS000056139.10	2018-06-24
SAMN26422331	Turkey	PDT001289742.1	SRR18217293	clinical	PDS000056139.10	2019-01-10
SAMN26422403	Turkey	PDT001289758.1	SRR18217309	clinical	PDS000056139.10	2018-11-30
SAMN26422357	Turkey	PDT001289760.1	SRR18217311	clinical	PDS000056139.10	2018-11-28
SAMN26422326	Turkey	PDT001289818.1	SRR18217369	clinical	PDS000056139.10	2018-09-30
SAMN28743797	Australia	PDT001317879.2	SRR19442924	clinical	PDS000056139.10	2018-07-09
SAMN28859647	Germany	PDT001363420.1	SRR19537818	clinical	PDS000056139.10	2021
SAMN28859642	Germany	PDT001363425.1	SRR19537823	clinical	PDS000056139.10	2017
SAMN11853664	Oman	PDT000534832.1	SRR9122688	clinical	PDS000060581.43	2015-01-01/2015-08-31
SAMEA5232558	India	PDT000535747.1	ERR3162586	clinical	PDS000060581.43	2017
SAMEA5232583	India	PDT000535782.1	ERR3162621	clinical	PDS000060581.43	2017
SAMEA6368711	Netherlands	PDT000675530.1	ERR3713103	NA	PDS000060581.43	NA
SAMEA6368720	Netherlands	PDT000675539.1	ERR3713112	NA	PDS000060581.43	NA
SAMEA6368827	NA	PDT000675646.1	ERR3713219	NA	PDS000060581.43	NA
SAMN14402346	India	PDT000714394.1	NA	clinical	PDS000060581.43	2019
SAMN15813764	Qatar	PDT000879512.1	SRR12569960	clinical	PDS000060581.43	2015-12-18
SAMN15813844	Qatar	PDT000879561.1	SRR12570010	clinical	PDS000060581.43	2017-09-05
SAMEA6493010	NA	PDT000886533.1	ERR4784224	NA	PDS000060581.43	NA
SAMEA6493048	NA	PDT000886587.1	ERR4784278	NA	PDS000060581.43	NA
SAMEA6493013	NA	PDT000886595.1	ERR4784286	NA	PDS000060581.43	NA
SAMEA6626925	NA	PDT000887453.1	ERR4785410	NA	PDS000060581.43	NA
SAMEA6626863	NA	PDT000887654.1	ERR4785614	NA	PDS000060581.43	NA
SAMEA6627219	NA	PDT000887857.1	ERR4785817	NA	PDS000060581.43	NA
SAMN16823494	USA	PDT000893537.2	SRR13087653	clinical	PDS000060581.43	2018
SAMN15569109	India	PDT000906245.1	SRR12248593	NA	PDS000060581.43	2019-03-09
SAMN17207969	Egypt	PDT000937796.1	NA	clinical	PDS000060581.43	NA
SAMEA7758649	Netherlands	PDT000946990.1	ERR5037594	NA	PDS000060581.43	NA
SAMEA7758670	Netherlands	PDT000947011.1	ERR5037615	NA	PDS000060581.43	NA
SAMN15455439	Germany	PDT000995792.1	NA	clinical	PDS000060581.43	2018
SAMN17371984	Germany	PDT001046629.1	NA	clinical	PDS000060581.43	2018
SAMN20033493	Australia	PDT001087218.1	SRR15097889	clinical	PDS000060581.43	2018
SAMN20033492	Australia	PDT001087219.1	SRR15097890	clinical	PDS000060581.43	2018
SAMN20033481	Australia	PDT001087231.1	SRR15097902	clinical	PDS000060581.43	2018
SAMN20033468	Australia	PDT001087245.1	SRR15097916	clinical	PDS000060581.43	2018
SAMN20033404	Australia	PDT001087257.1	SRR15097928	clinical	PDS000060581.43	2017
SAMN20033522	Australia	PDT001087288.1	SRR15097959	clinical	PDS000060581.43	2018
SAMN20033602	Australia	PDT001087395.1	SRR15098066	clinical	PDS000060581.43	2019
SAMN22238558	India	PDT001174289.1	NA	clinical	PDS000060581.43	2016-12
SAMN22238546	India	PDT001174301.1	NA	clinical	PDS000060581.43	2020-07
SAMEA7391603	NA	PDT001191273.1	ERR6891128	NA	PDS000060581.43	NA
SAMEA7391944	NA	PDT001191282.1	ERR6891137	NA	PDS000060581.43	NA
SAMEA7391608	NA	PDT001191289.1	ERR6891144	NA	PDS000060581.43	NA
SAMEA7391607	NA	PDT001191293.1	ERR6891148	NA	PDS000060581.43	NA
SAMEA7391905	NA	PDT001191493.1	ERR6891350	NA	PDS000060581.43	NA
SAMN18035402	Pakistan	PDT001211937.1	NA	clinical	PDS000060581.43	2019-10-15
SAMN25282719	USA	PDT001232561.2	SRR17779309	clinical	PDS000060581.43	2021-10-25
SAMN26367824	USA	PDT001257417.2	SRR18208074	clinical	PDS000060581.43	2019
SAMEA8263733	NA	PDT001265649.1	ERR8771911	NA	PDS000060581.43	NA
SAMEA8264019	NA	PDT001266078.1	ERR8772751	NA	PDS000060581.43	NA
SAMEA8263691	NA	PDT001266094.1	ERR8772780	NA	PDS000060581.43	NA
SAMEA8263711	NA	PDT001266114.1	ERR8772804	NA	PDS000060581.43	NA
SAMEA8263777	NA	PDT001266152.1	ERR8772846	NA	PDS000060581.43	NA
SAMEA8264111	NA	PDT001266212.1	ERR8772917	NA	PDS000060581.43	NA
SAMEA8263973	NA	PDT001266272.1	ERR8772982	NA	PDS000060581.43	NA
SAMEA8264039	NA	PDT001266293.1	ERR8773003	NA	PDS000060581.43	NA
SAMEA8264067	NA	PDT001266298.1	ERR8773008	NA	PDS000060581.43	NA
SAMEA9454159	NA	PDT001266818.1	ERR8773743	NA	PDS000060581.43	NA
SAMEA8262051	NA	PDT001268599.1	ERR8772464	NA	PDS000060581.43	NA
SAMEA8263429	NA	PDT001268656.1	ERR8772543	NA	PDS000060581.43	NA
SAMEA8263441	NA	PDT001268676.1	ERR8772575	NA	PDS000060581.43	NA
SAMEA8263909	NA	PDT001268694.1	ERR8772617	NA	PDS000060581.43	NA
SAMEA8263440	NA	PDT001268767.1	ERR8772573	NA	PDS000060581.43	NA
SAMEA8263624	NA	PDT001268800.1	ERR8772652	NA	PDS000060581.43	NA
SAMN26668026	Turkey	PDT001277583.1	NA	clinical	PDS000060581.43	2016-07-23
SAMN26668071	Turkey	PDT001277585.1	NA	clinical	PDS000060581.43	2019-07-23
SAMN26655402	Turkey	PDT001277597.1	NA	clinical	PDS000060581.43	2019-07-30
SAMN26422393	Turkey	PDT001289565.1	SRR18217116	clinical	PDS000060581.43	2018-09-08
SAMN26422298	Turkey	PDT001289567.1	SRR18217118	clinical	PDS000060581.43	2018-09-10
SAMN26422195	Turkey	PDT001289568.1	SRR18217119	clinical	PDS000060581.43	2018-06-28
SAMN26422446	Turkey	PDT001289569.1	SRR18217120	clinical	PDS000060581.43	2018-09-04
SAMN26422297	Turkey	PDT001289571.1	SRR18217122	clinical	PDS000060581.43	2018-08-31
SAMN26422296	Turkey	PDT001289576.1	SRR18217127	clinical	PDS000060581.43	2018-08-23
SAMN26422214	Turkey	PDT001289580.1	SRR18217131	clinical	PDS000060581.43	2019-05-08
SAMN26422311	Turkey	PDT001289584.1	SRR18217135	clinical	PDS000060581.43	2019-03-24
SAMN26422310	Turkey	PDT001289585.1	SRR18217136	clinical	PDS000060581.43	2019-04-29
SAMN26422307	Turkey	PDT001289588.1	SRR18217139	clinical	PDS000060581.43	2019-04-19
SAMN26422305	Turkey	PDT001289590.1	SRR18217141	clinical	PDS000060581.43	2019-03-08
SAMN26422319	Turkey	PDT001289591.1	SRR18217142	clinical	PDS000060581.43	2018-07-28
SAMN26422303	Turkey	PDT001289593.1	SRR18217144	clinical	PDS000060581.43	2019-04-26
SAMN26422212	Turkey	PDT001289594.1	SRR18217145	clinical	PDS000060581.43	2019-04-07
SAMN26422211	Turkey	PDT001289595.1	SRR18217146	clinical	PDS000060581.43	2019-05-07
SAMN26422415	Turkey	PDT001289596.1	SRR18217147	clinical	PDS000060581.43	2019-05-06
SAMN26422424	Turkey	PDT001289598.1	SRR18217149	clinical	PDS000060581.43	2019-05-14
SAMN26422302	Turkey	PDT001289599.1	SRR18217150	clinical	PDS000060581.43	2018-12-23
SAMN26422397	Turkey	PDT001289600.1	SRR18217151	clinical	PDS000060581.43	2019-05-10
SAMN26422414	Turkey	PDT001289603.1	SRR18217154	clinical	PDS000060581.43	2019-05-03
SAMN26422368	Turkey	PDT001289604.1	SRR18217155	clinical	PDS000060581.43	2019-05-09
SAMN26422366	Turkey	PDT001289606.1	SRR18217157	clinical	PDS000060581.43	2019-04-24
SAMN26422202	Turkey	PDT001289658.1	SRR18217209	clinical	PDS000060581.43	2019-04-27
SAMN26422192	Turkey	PDT001289659.1	SRR18217210	clinical	PDS000060581.43	2018-07-01
SAMN26422409	Turkey	PDT001289660.1	SRR18217211	clinical	PDS000060581.43	2019-03-11
SAMN26422408	Turkey	PDT001289661.1	SRR18217212	clinical	PDS000060581.43	2019-03-04
SAMN26422423	Turkey	PDT001289662.1	SRR18217213	clinical	PDS000060581.43	2019-03-09
SAMN26422422	Turkey	PDT001289663.1	SRR18217214	clinical	PDS000060581.43	2019-03-06
SAMN26422389	Turkey	PDT001289664.1	SRR18217215	clinical	PDS000060581.43	2018-12-25
SAMN26422387	Turkey	PDT001289666.1	SRR18217217	clinical	PDS000060581.43	2019-02-03
SAMN26422336	Turkey	PDT001289668.1	SRR18217219	clinical	PDS000060581.43	2019-03-01
SAMN26422407	Turkey	PDT001289669.1	SRR18217220	clinical	PDS000060581.43	2019-02-16
SAMN26422406	Turkey	PDT001289671.1	SRR18217222	clinical	PDS000060581.43	2019-02-13
SAMN26422201	Turkey	PDT001289675.1	SRR18217226	clinical	PDS000060581.43	2019-01-22
SAMN26422200	Turkey	PDT001289677.1	SRR18217228	clinical	PDS000060581.43	2019-02-08
SAMN26422351	Turkey	PDT001289701.1	SRR18217252	clinical	PDS000060581.43	2018-10-08
SAMN26422320	Turkey	PDT001289724.1	SRR18217275	clinical	PDS000060581.43	2018-07-29
SAMN26422432	Turkey	PDT001289730.1	SRR18217281	clinical	PDS000060581.43	2019-01-25
SAMN26422198	Turkey	PDT001289731.1	SRR18217282	clinical	PDS000060581.43	2018-12-28
SAMN26422197	Turkey	PDT001289737.1	SRR18217288	clinical	PDS000060581.43	2018-11-30
SAMN26422330	Turkey	PDT001289743.1	SRR18217294	clinical	PDS000060581.43	2019-01-02
SAMN26422329	Turkey	PDT001289748.1	SRR18217299	clinical	PDS000060581.43	2018-12-27
SAMN26422429	Turkey	PDT001289751.1	SRR18217302	clinical	PDS000060581.43	2018-12-19
SAMN26422428	Turkey	PDT001289752.1	SRR18217303	clinical	PDS000060581.43	2018-12-12
SAMN26422427	Turkey	PDT001289753.1	SRR18217304	clinical	PDS000060581.43	2018-12-12
SAMN26422426	Turkey	PDT001289755.1	SRR18217306	clinical	PDS000060581.43	2018-12-06
SAMN26422404	Turkey	PDT001289757.1	SRR18217308	clinical	PDS000060581.43	2018-11-30
SAMN26422301	Turkey	PDT001289759.1	SRR18217310	clinical	PDS000060581.43	2018-11-21
SAMN26422328	Turkey	PDT001289762.1	SRR18217313	clinical	PDS000060581.43	2018-10-24
SAMN26422379	Turkey	PDT001289764.1	SRR18217315	clinical	PDS000060581.43	2018-11-16
SAMN26422295	Turkey	PDT001289768.1	SRR18217319	clinical	PDS000060581.43	2018-08-23
SAMN26422194	Turkey	PDT001289779.1	SRR18217330	clinical	PDS000060581.43	2018-07-24
SAMN26422364	Turkey	PDT001289791.1	SRR18217342	clinical	PDS000060581.43	2019-04-12
SAMN26422363	Turkey	PDT001289792.1	SRR18217343	clinical	PDS000060581.43	2019-04-10
SAMN26422360	Turkey	PDT001289795.1	SRR18217346	clinical	PDS000060581.43	2019-03-21
SAMN26422193	Turkey	PDT001289796.1	SRR18217347	clinical	PDS000060581.43	2018-07-06
SAMN26422358	Turkey	PDT001289798.1	SRR18217349	clinical	PDS000060581.43	2019-03-19
SAMN26422210	Turkey	PDT001289799.1	SRR18217350	clinical	PDS000060581.43	2019-04-25
SAMN26422206	Turkey	PDT001289803.1	SRR18217354	clinical	PDS000060581.43	2019-04-16
SAMN26422205	Turkey	PDT001289804.1	SRR18217355	clinical	PDS000060581.43	2019-03-08
SAMN26422204	Turkey	PDT001289805.1	SRR18217356	clinical	PDS000060581.43	2019-04-22
SAMN26422203	Turkey	PDT001289806.1	SRR18217357	clinical	PDS000060581.43	2019-04-17
SAMN26422434	Turkey	PDT001289813.1	SRR18217364	clinical	PDS000060581.43	2019-03-29
SAMN26422390	Turkey	PDT001289815.1	SRR18217366	clinical	PDS000060581.43	2018-06-19
SAMN26422400	Turkey	PDT001289817.1	SRR18217368	clinical	PDS000060581.43	2018-10-01
SAMN27926037	France	PDT001304186.1	NA	clinical	PDS000060581.43	2019
SAMN27926031	France	PDT001304194.1	NA	clinical	PDS000060581.43	2019
SAMN27926029	France	PDT001304195.1	NA	clinical	PDS000060581.43	2019
SAMN27926076	France	PDT001304199.1	NA	clinical	PDS000060581.43	2021
SAMN27926080	France	PDT001304219.1	NA	clinical	PDS000060581.43	2021
SAMN27926058	France	PDT001304225.1	NA	clinical	PDS000060581.43	2020
SAMN27926011	France	PDT001304249.1	NA	clinical	PDS000060581.43	2017
SAMN27926017	France	PDT001304252.1	NA	clinical	PDS000060581.43	2018
SAMN25039378	India	PDT001315852.1	NA	clinical	PDS000060581.43	2019-08-07
SAMN27533653	USA	PDT001366404.1	SRR18729530	clinical	PDS000060581.43	NA
SAMN27533686	USA	PDT001366487.1	SRR18729709	clinical	PDS000060581.43	NA
SAMN27926036	France	PDT001381315.1	NA	clinical	PDS000060581.43	2019
SAMN27926012	France	PDT001381316.1	NA	clinical	PDS000060581.43	2017
SAMN27926022	France	PDT001381317.1	NA	clinical	PDS000060581.43	2018
SAMN27926048	France	PDT001381319.1	NA	clinical	PDS000060581.43	2020
SAMN14419367	India	PDT001392611.1	NA	clinical	PDS000060581.43	2019
SAMN26764908	Singapore	PDT001411369.1	SRR18440475	clinical	PDS000060581.43	2019
SAMEA111435761	Norway	PDT001467831.1	ERR10321569	clinical	PDS000060581.43	2017
SAMEA111435833	Norway	PDT001467902.1	ERR10321641	clinical	PDS000060581.43	2018
SAMEA13759922	UAE	PDT001468533.1	ERR9410330	NA	PDS000060581.43	NA
SAMN31262974	Australia	PDT001468584.1	SRR21884222	clinical	PDS000060581.43	2019
SAMN31262967	Australia	PDT001468591.1	SRR21884230	clinical	PDS000060581.43	2018
SAMN31262965	Australia	PDT001468593.1	SRR21884232	clinical	PDS000060581.43	2018
SAMN31262912	Australia	PDT001468651.1	SRR21884290	clinical	PDS000060581.43	2017
SAMN31262909	Australia	PDT001468655.1	SRR21884294	clinical	PDS000060581.43	2017
SAMN34174893	USA	PDT001689448.2	SRR24163174	clinical	PDS000060581.43	NA
SAMN34174892	USA	PDT001689449.2	SRR24163175	clinical	PDS000060581.43	NA
SAMN34174891	USA	PDT001689450.2	SRR24163176	clinical	PDS000060581.43	NA
SAMN34174890	USA	PDT001689451.2	SRR24163177	clinical	PDS000060581.43	NA
SAMN30525567	Pakistan	PDT001695763.1	NA	NA	PDS000060581.43	NA
SAMN30525254	Pakistan	PDT001695770.1	NA	NA	PDS000060581.43	NA
SAMN34403741	USA	PDT001707495.2	SRR24324100	clinical	PDS000060581.43	NA
SAMEA5232573	India	PDT000535771.1	ERR3162610	clinical	PDS000079862.11	2017
SAMEA6368658	Netherlands	PDT000675478.1	ERR3713051	NA	PDS000079862.11	NA
SAMEA6368659	Netherlands	PDT000675479.1	ERR3713052	NA	PDS000079862.11	NA
SAMN11270024	Israel	PDT000714368.1	NA	clinical	PDS000079862.11	2017-07-26
SAMN11270020	Israel	PDT000714370.1	NA	clinical	PDS000079862.11	2017-07-21
SAMN11270018	Israel	PDT000714373.1	NA	clinical	PDS000079862.11	2017-07-18
SAMN12732041	Canada	PDT000730838.1	SRR11680833	clinical	PDS000079862.11	2017-05-03
SAMN12732049	Canada	PDT000732075.1	SRR11712607	clinical	PDS000079862.11	2017-06-29
SAMN15421730	South Africa	PDT000787585.1	NA	NA	PDS000079862.11	2017-07-11
SAMN15421722	South Africa	PDT000787586.1	NA	NA	PDS000079862.11	2017-07-11
SAMN15421729	South Africa	PDT000787587.1	NA	NA	PDS000079862.11	2017-07-11
SAMN15905475	South Africa	PDT000830562.1	NA	NA	PDS000079862.11	2018-06-12
SAMN15905476	South Africa	PDT000830563.1	NA	NA	PDS000079862.11	2018-06-12
SAMN16339884	South Africa	PDT000864967.1	NA	NA	PDS000079862.11	2018-07-05
SAMN06437977	USA	PDT000874788.1	SRR5385728	clinical	PDS000079862.11	2013-12-04
SAMEA7472478	Nigeria	PDT000944309.1	ERR4920528	clinical	PDS000079862.11	NA
SAMEA7758583	Netherlands	PDT000946925.1	ERR5037528	NA	PDS000079862.11	NA
SAMEA7758584	Netherlands	PDT000946926.1	ERR5037529	NA	PDS000079862.11	NA
SAMN11579533	Malaysia	PDT001010138.1	NA	clinical	PDS000079862.11	2015
SAMN19374563	South Africa	PDT001065613.1	NA	NA	PDS000079862.11	2018-11-01
SAMN19374574	South Africa	PDT001065614.1	NA	NA	PDS000079862.11	2018-11-01
SAMN19374568	South Africa	PDT001065616.1	NA	NA	PDS000079862.11	2018-11-01
SAMN13620534	Tanzania	PDT001184955.1	NA	environmental/other	PDS000079862.11	2018-09
SAMEA9449393	NA	PDT001199088.1	ERR6350140	NA	PDS000079862.11	NA
SAMEA9449408	NA	PDT001199103.1	ERR6350155	NA	PDS000079862.11	NA
SAMEA9449425	NA	PDT001199120.1	ERR6350208	NA	PDS000079862.11	NA
SAMEA9449544	NA	PDT001199239.1	ERR6350867	NA	PDS000079862.11	NA
SAMEA9449578	NA	PDT001199273.1	ERR6350901	NA	PDS000079862.11	NA
SAMEA9449607	NA	PDT001199303.1	ERR6350932	NA	PDS000079862.11	NA
SAMN21016495	Switzerland	PDT001201677.1	NA	clinical	PDS000079862.11	2018
SAMEA11577424	Switzerland	PDT001208168.1	ERR7672086	clinical	PDS000079862.11	2017
SAMEA11577452	Switzerland	PDT001208191.1	ERR7672114	clinical	PDS000079862.11	2019
SAMEA11577436	Switzerland	PDT001208262.1	ERR7672098	clinical	PDS000079862.11	2018
SAMEA11577451	Switzerland	PDT001208265.1	ERR7672113	clinical	PDS000079862.11	2017
SAMEA7190638	Germany	PDT001209793.1	ERR4465140	clinical	PDS000079862.11	NA
SAMN24818894	South Africa	PDT001225204.1	NA	NA	PDS000079862.11	2017
SAMN24818902	South Africa	PDT001225205.1	NA	NA	PDS000079862.11	2018-06-01
SAMN24818903	South Africa	PDT001225206.1	NA	NA	PDS000079862.11	2018-06-01
SAMEA8263419	NA	PDT001265495.1	ERR8771745	NA	PDS000079862.11	NA
SAMEA8263810	NA	PDT001266184.1	ERR8772880	NA	PDS000079862.11	NA
SAMEA8263783	NA	PDT001266206.1	ERR8772910	NA	PDS000079862.11	NA
SAMEA8263796	NA	PDT001266217.1	ERR8772922	NA	PDS000079862.11	NA
SAMEA8264082	NA	PDT001266306.1	ERR8773016	NA	PDS000079862.11	NA
SAMEA8264083	NA	PDT001266307.1	ERR8773017	NA	PDS000079862.11	NA
SAMEA9455474	NA	PDT001267280.1	ERR8774754	NA	PDS000079862.11	NA
SAMEA8263486	NA	PDT001268812.1	ERR8772671	NA	PDS000079862.11	NA
SAMN26422325	Turkey	PDT001289566.1	SRR18217117	clinical	PDS000079862.11	2018-09-10
SAMEA110063282	Israel	PDT001345475.1	ERR9832538	clinical	PDS000079862.11	2019
SAMN31157657	Russia	PDT001442642.1	SRR21812738	clinical	PDS000079862.11	2018-12-17
SAMN31933633	Australia	PDT001505260.1	SRR22456065	clinical	PDS000079862.11	2015
SAMN31933632	Australia	PDT001505261.1	SRR22456066	clinical	PDS000079862.11	2015
SAMN31933643	Australia	PDT001505263.1	SRR22456068	clinical	PDS000079862.11	2015
SAMN31933642	Australia	PDT001505264.1	SRR22456069	clinical	PDS000079862.11	2015
SAMN31933641	Australia	PDT001505265.1	SRR22456070	clinical	PDS000079862.11	2015
SAMN31933640	Australia	PDT001505266.1	SRR22456071	clinical	PDS000079862.11	2015
SAMEA3727640	Belgium	PDT000370527.1	NA	clinical	PDS000104512.5	2014
SAMEA3727641	NA	PDT000427680.1	ERR1514875	NA	PDS000104512.5	NA
SAMEA29236168	Germany	PDT000441636.1	ERR1761502	clinical	PDS000104512.5	2013
SAMEA29242918	Germany	PDT000441645.1	ERR1761511	clinical	PDS000104512.5	2014
SAMEA29279668	Germany	PDT000441694.1	ERR1761560	clinical	PDS000104512.5	2013
SAMEA29283418	Germany	PDT000441699.1	ERR1761565	clinical	PDS000104512.5	2012
SAMN11388462	Egypt	PDT000495883.1	NA	clinical	PDS000104512.5	NA
SAMEA104414852	Italy	PDT000662757.1	NA	clinical	PDS000104512.5	2016
SAMEA6367967	Netherlands	PDT000674831.1	ERR3712360	NA	PDS000104512.5	NA
SAMEA6427889	United Kingdom	PDT000716547.1	ERR3771724	NA	PDS000104512.5	2015
SAMEA6427955	Denmark	PDT000716597.1	ERR3771780	NA	PDS000104512.5	2017
SAMEA6427956	Denmark	PDT000716598.1	ERR3771781	NA	PDS000104512.5	2018
SAMN17207947	Egypt	PDT000937816.1	NA	clinical	PDS000104512.5	NA
SAMN17207946	Egypt	PDT000937817.1	NA	clinical	PDS000104512.5	NA
SAMEA7746303	Netherlands	PDT001141245.1	NA	clinical	PDS000104512.5	2012
SAMN23741991	USA	PDT001198462.1	SRR17157386	clinical	PDS000104512.5	2021
SAMEA11350971	NA	PDT001206104.1	ERR7472365	NA	PDS000104512.5	NA
SAMEA11350967	NA	PDT001206105.1	ERR7472366	NA	PDS000104512.5	NA
SAMEA11350970	NA	PDT001206108.1	ERR7472369	NA	PDS000104512.5	NA
SAMEA11350968	United Kingdom	PDT001211069.1	NA	clinical	PDS000104512.5	2018
SAMN25335181	USA	PDT001232697.1	SRR17785566	clinical	PDS000104512.5	2021
SAMN24020825	United Kingdom	PDT001244330.1	SRR17303674	clinical	PDS000104512.5	2014-02-26
SAMEA9453822	NA	PDT001266592.1	ERR8773360	NA	PDS000104512.5	NA
SAMN27480205	USA	PDT001280823.2	SRR18686661	clinical	PDS000104512.5	2022
SAMEA110063262	Israel	PDT001345455.1	ERR9832518	clinical	PDS000104512.5	2018
SAMEA110063272	Israel	PDT001345465.1	ERR9832528	clinical	PDS000104512.5	2018

## Sheet: PlasmidONTAccessions
PlasmidAccession	BacterialHostAccession
ERR11806686	ERS16226668
ERR11806665	ERS16226683
ERR11806662	ERS16226694
ERR11806661	ERS16226692
ERR11806659	ERS16226706
ERR11806657	ERS16226667
ERR11806656	ERS16226700
ERR11806655	ERS16226699
ERR11806653	ERS16226696
ERR11806654	ERS16226670
ERR11806652	ERS16226680
ERR11806651	ERS16226684
ERR11806650	ERS16226711
ERR11806649	ERS16226687
ERR11806648	ERS16226679
ERR11806647	ERS16226688
ERR11806646	ERS16226695
ERR11806645	ERS16226715
ERR11806643	ERS16226690
ERR11806641	ERS16226666
ERR11806640	ERS16226677
ERR11806639	ERS16226713
ERR11806638	ERS16226673
ERR11806637	ERS16226686
ERR11806636	ERS16226691
ERR11806635	ERS16226707
ERR11806634	ERS16226676
ERR11806633	ERS16226664
ERR11806632	ERS16226665
ERR11806631	ERS16226672
ERR11806630	ERS16226701
ERR11806629	ERS16226716
ERR11806628	ERS16226689
ERR11806627	ERS16226710
ERR11806626	ERS16226705
ERR11806625	ERS16226709
ERR11806623	ERS16226669
ERR11806624	ERS16226697
ERR11806622	ERS16226698
ERR11806620	ERS16226708
ERR11806621	ERS16226682
ERR11806619	ERS16226674
ERR11806617	ERS16226703
ERR11806616	ERS16226663
ERR11806615	ERS16226702
ERR11806614	ERS16226712
ERR11806613	ERS16226681
ERR11806611	ERS16226678
ERR11806610	ERS16226671
ERR11806609	ERS16226714
ERR11806608	ERS16226693
ERR11806607	ERS16226675
ERR11806606	ERS16226717
ERR11806605	ERS16226704
ERR11806603	ERS16226685
ERR11801729	ERS16224835
ERR11801728	ERS16224825
ERR11801723	ERS16224829
ERR11801722	ERS16224836
ERR11801719	ERS16224823
ERR11801718	ERS16224822
ERR11801717	ERS16224837
ERR11801716	ERS16224824
ERR11801715	ERS16224830
ERR11801714	ERS16224834
ERR11801712	ERS16224827
ERR11801709	ERS16224826
ERR11801707	ERS16224831
ERR11801705	ERS16224833
